# Supplementary material for: Chitin degradation by Synechococcus WH7803
Source: Sci Rep. 2023 Nov 15;13:19944. doi: 10.1038/s41598-023-47332-0 (PMC10651935; doi:10.1038/s41598-023-47332-0)
Supplement: Supplementary file 2 — Supplementary Information 2. [file 41598_2023_47332_MOESM2_ESM.xlsx]

## Sheet: Raw data
	Chitinase assay Kinetic run 1
	Kinetic read	A1-A12 calibration												WT_1_collchi	WT_1_BOIL_collchi	WT_2_collchi	WT_2_BOIL_collchi	DCHIA_1_collchi	DCHIA_1_BOIL_collchi	DCHIA_2_collchi	DCHIA_2_BOIL_collchi	D2345_1_collchi	D2345_1_BOIL_collchi	D2345_2_collchi	D2345_2_BOIL_collchi	WT_1_collchi	WT_1_BOIL_collchi	WT_2_collchi	WT_2_BOIL_collchi	DCHIA_1_collchi	DCHIA_1_BOIL_collchi	DCHIA_2_collchi	DCHIA_2_BOIL_collchi	D2345_1_collchi	D2345_1_BOIL_collchi	D2345_2_collchi	D2345_2_BOIL_collchi	WT_1_chit	WT_1_BOIL_chit	WT_2_chit	WT_2_BOIL_chit	WT_3_chit	WT_3_BOIL_chit	WT_1_chit	WT_1_BOIL_chit	WT_2_chit	WT_2_BOIL_chit	WT_3_chit	WT_3_BOIL_chit
		A1	A2	A3	A4	A5	A6	A7	A8	A9	A10	A11	A12	C1	C2	C3	C4	C5	C6	C7	C8	C9	C10	C11	C12	D1	D2	D3	D4	D5	D6	D7	D8	D9	D10	D11	D12	F1	F2	F3	F4	F5	F6	G1	G2	G3	G4	G5	G6
00:00:12		76591	41658	22424	11741	6163	3255	1814	1051	726	562	440	259	1905	2338	2074	2166	1486	1982	1461	1846	1618	2342	1599	2132	606	653	655	727	612	673	598	633	626	732	649	714	1793	2230	2196	2463	1981	2364	608	703	680	711	672	774
02:00:12														1791	2122	1953	1960	1481	1813	1456	1685	1539	2128	1481	1894	758	594	830	629	576	628	561	574	608	663	630	653	1658	2071	1986	2283	1792	2124	785	669	851	644	733	663
04:00:12														1792	2030	1946	1872	1502	1749	1484	1617	1522	2022	1471	1818	959	582	1063	608	563	613	562	565	639	640	668	637	1660	1965	1923	2121	1742	1970	1003	654	1045	629	862	655
06:00:12														1848	1998	2002	1852	1512	1733	1489	1599	1557	1985	1502	1797	1178	591	1319	621	572	616	564	563	672	640	713	641	1719	1862	1919	2003	1750	1870	1225	648	1240	626	989	652
08:00:12	concentration µg/mL	2.5	1.25	0.625	0.3125	0.15625	0.078125	0.0390625	0.0195312	0.00976562	0.00488281	0.00244141		1909	1978	2064	1833	1507	1719	1483	1587	1573	1960	1515	1775	1388	605	1556	631	574	620	569	567	705	643	750	645	1791	1768	1944	1902	1767	1794	1422	642	1416	622	1107	654
10:00:12	fluorescence	76332	41399	22165	11482	5904	2996	1555	792	467	303	181		1977	1957	2126	1816	1494	1713	1470	1581	1584	1936	1527	1764	1590	617	1787	644	576	623	569	572	734	639	787	645	1864	1710	1983	1839	1797	1747	1617	638	1589	618	1217	650
12:00:12														2047	1951	2203	1817	1480	1718	1462	1581	1587	1926	1538	1762	1796	638	2021	660	576	629	570	577	760	644	821	651	1948	1671	2041	1799	1832	1723	1800	641	1758	617	1324	654
14:00:12														2128	1943	2283	1809	1465	1712	1449	1580	1600	1913	1550	1758	1999	653	2249	677	578	631	568	579	789	646	853	654	2029	1656	2110	1772	1877	1713	1979	641	1932	621	1435	659
16:00:12														2204	1933	2370	1798	1456	1715	1440	1581	1606	1906	1562	1753	2197	670	2483	690	582	635	570	584	817	648	889	659	2112	1645	2186	1757	1920	1706	2154	645	2095	622	1533	660
18:00:12														2284	1918	2455	1787	1445	1711	1433	1580	1618	1893	1574	1743	2399	683	2718	706	577	636	570	582	844	650	920	659	2202	1639	2266	1742	1970	1698	2331	644	2262	622	1638	661
20:00:12														2374	1910	2555	1778	1437	1710	1423	1580	1627	1901	1592	1747	2608	698	2951	720	578	639	570	585	870	656	954	662	2288	1630	2345	1736	2022	1702	2500	647	2428	621	1743	664
22:00:12														2460	1906	2654	1774	1430	1706	1417	1581	1642	1885	1608	1743	2817	714	3190	734	578	640	570	588	899	658	989	665	2377	1630	2431	1730	2076	1699	2674	650	2594	624	1851	665
1 day, 0:00:12														2554	1911	2756	1777	1428	1712	1415	1578	1659	1899	1623	1741	3029	736	3437	751	582	643	571	590	931	663	1023	670	2464	1639	2518	1738	2134	1701	2847	653	2761	627	1957	669
1 day, 2:00:12		fluorescence	concentration											2643	1920	2854	1783	1426	1722	1414	1588	1676	1890	1643	1750	3232	756	3681	770	585	647	576	597	958	668	1066	676	2557	1643	2605	1741	2188	1704	3009	655	2924	629	2054	674
1 day, 4:00:12		1178	0.0102549											2729	1921	2952	1787	1421	1710	1413	1576	1688	1897	1662	1745	3426	772	3912	785	587	650	577	599	989	671	1099	679	2630	1639	2683	1738	2236	1706	3155	660	3076	631	2154	675
1 day, 6:00:12		1089	0.00736849											2810	1926	3055	1791	1418	1723	1406	1584	1706	1880	1676	1746	3625	791	4139	800	589	658	578	601	1020	678	1133	684	2709	1639	2762	1738	2287	1698	3304	665	3227	635	2248	681
1 day, 8:00:12		1079	0.00704417											2896	1933	3153	1794	1414	1711	1403	1575	1721	1892	1695	1757	3826	809	4371	818	591	655	579	604	1047	685	1165	689	2792	1643	2847	1737	2336	1707	3464	669	3383	639	2347	683
1 day, 10:00:12		1099	0.00769281											2991	1935	3248	1797	1409	1703	1402	1571	1737	1877	1713	1751	4023	829	4607	832	592	655	579	604	1077	684	1198	692	2881	1637	2922	1738	2388	1705	3626	670	3537	640	2449	682
1 day, 12:00:12		1113	0.00814685											3078	1942	3349	1805	1409	1717	1399	1577	1754	1889	1733	1753	4217	844	4845	849	594	660	581	608	1104	692	1238	693	2970	1641	3011	1738	2442	1708	3781	674	3692	641	2546	686
1 day, 14:00:12		1125	0.00853603											3142	1944	3435	1800	1402	1696	1394	1563	1763	1869	1749	1740	4388	859	5055	861	594	659	583	610	1128	695	1265	698	3022	1632	3071	1726	2477	1697	3902	674	3807	643	2623	688
1 day, 16:00:12		1140	0.00902251											3236	1948	3539	1807	1400	1700	1390	1565	1777	1885	1763	1822	4596	876	5278	876	595	661	584	612	1156	696	1298	700	3115	1631	3148	1729	2530	1695	4055	679	3962	649	2719	694
1 day, 18:00:12		1158	0.00960628											3336	1951	3643	1815	1400	1685	1392	1558	1799	1879	1787	1822	4814	898	5532	892	596	664	581	614	1191	702	1339	704	3218	1635	3244	1736	2589	1704	4237	682	4136	650	2832	694
1 day, 20:00:12		1174	0.0101252											3440	1969	3756	1823	1405	1703	1393	1574	1822	1896	1815	1840	5046	916	5792	908	597	667	587	616	1225	704	1380	709	3326	1643	3343	1746	2656	1709	4427	685	4318	652	2945	696
1 day, 22:00:12		1185	0.0104819											3544	1977	3876	1831	1404	1695	1396	1568	1845	1894	1840	1839	5267	931	6045	928	601	668	588	620	1259	710	1420	711	3427	1651	3439	1750	2720	1714	4610	688	4490	650	3056	696
2 days, 0:00:12		1199	0.010936											3643	1987	3981	1842	1407	1703	1401	1576	1864	1912	1867	1852	5482	950	6304	941	602	670	590	622	1288	713	1461	715	3521	1651	3527	1753	2784	1721	4776	692	4649	654	3159	703
2 days, 2:00:12		1218	0.0115522											3737	1999	4091	1853	1406	1698	1399	1580	1886	1901	1889	1853	5688	968	6549	957	604	676	593	627	1322	717	1500	720	3608	1655	3612	1754	2839	1721	4933	694	4817	655	3260	708
2 days, 4:00:12														3830	2006	4204	1861	1409	1708	1399	1586	1909	1918	1915	1864	5901	989	6802	975	606	679	595	631	1355	721	1537	721	3703	1660	3706	1760	2899	1728	5102	696	4972	657	3364	713
2 days, 6:00:12														3934	2014	4317	1868	1411	1713	1406	1584	1930	1916	1940	1865	6121	1004	7056	993	608	681	598	636	1391	727	1581	727	3806	1665	3798	1765	2959	1730	5283	695	5150	661	3470	716
2 days, 8:00:12														4033	2027	4429	1877	1413	1727	1404	1583	1953	1916	1963	1868	6341	1023	7309	1008	614	686	602	639	1426	730	1623	731	3902	1669	3888	1772	3023	1734	5461	702	5316	662	3579	725
2 days, 10:00:12														4132	2038	4541	1889	1415	1724	1409	1593	1975	1935	1991	1885	6550	1041	7559	1025	615	690	605	644	1460	735	1661	736	3999	1671	3981	1777	3084	1738	5631	704	5471	669	3693	722
2 days, 12:00:12														4220	2038	4647	1895	1417	1723	1407	1594	1994	1928	2012	1878	6746	1060	7793	1042	616	692	606	646	1493	739	1696	740	4084	1671	4062	1780	3138	1738	5830	705	5634	665	3789	724
2 days, 14:00:12														4306	2048	4746	1901	1416	1731	1409	1595	2012	1934	2032	1883	6941	1072	8018	1055	621	697	610	650	1518	741	1730	743	4153	1670	4135	1776	3186	1739	5963	709	5769	670	3882	731
2 days, 16:00:12														4400	2049	4850	1906	1418	1721	1410	1595	2031	1929	2055	1884	7154	1091	8263	1070	620	697	611	655	1555	748	1777	746	4256	1669	4226	1780	3248	1740	6155	711	5947	671	3992	732
2 days, 18:00:12														4513	2064	4979	1915	1422	1739	1416	1611	2060	1948	2085	1892	7409	1109	8539	1086	622	702	613	656	1594	755	1826	751	4386	1682	4330	1789	3322	1750	6378	713	6151	673	4123	736
2 days, 20:00:12														4634	2080	5109	1928	1426	1735	1418	1607	2090	1953	2116	1910	7655	1127	8828	1105	627	706	616	661	1634	758	1875	757	4501	1689	4449	1797	3397	1751	6595	716	6374	676	4290	738
2 days, 22:00:12														4752	2091	5232	1941	1431	1752	1422	1621	2115	1962	2151	1911	7897	1146	9112	1121	629	709	618	667	1677	762	1942	762	4613	1694	4554	1804	3473	1761	6802	719	6600	679	4421	743
3 days, 0:00:12														4860	2105	5361	1950	1436	1753	1427	1621	2143	1971	2180	1924	8144	1169	9393	1142	633	711	620	670	1718	768	1988	772	4731	1702	4655	1815	3544	1769	7004	723	6800	684	4549	747
3 days, 2:00:12														4956	2116	5481	1963	1441	1758	1431	1634	2167	1985	2210	1925	8361	1184	9652	1155	636	717	625	675	1752	773	2032	775	4823	1705	4747	1822	3605	1776	7177	728	6971	690	4662	751
3 days, 4:00:12														5060	2126	5604	1975	1448	1765	1438	1632	2193	1982	2236	1935	8579	1204	9920	1176	640	722	629	679	1790	782	2073	785	4917	1713	4842	1823	3672	1782	7364	731	7141	691	4779	755
3 days, 6:00:12														5157	2137	5714	1985	1455	1777	1441	1639	2213	1996	2263	1946	8773	1223	10163	1191	643	726	631	682	1827	788	2114	794	5009	1719	4929	1833	3730	1789	7522	734	7310	696	4881	761
3 days, 8:00:12														5244	2141	5818	1990	1451	1772	1441	1643	2229	1986	2283	1940	8970	1239	10395	1207	647	730	632	686	1857	790	2155	801	5091	1718	5008	1831	3786	1787	7680	736	7455	699	4982	762
3 days, 10:00:12														5314	2149	5908	1995	1451	1773	1443	1644	2250	1998	2299	1939	9139	1253	10606	1220	650	731	636	687	1889	794	2190	802	5151	1716	5081	1834	3828	1786	7821	736	7589	699	5070	762
3 days, 12:00:12														5345	2134	5964	1988	1446	1765	1439	1629	2252	1978	2300	1922	9220	1262	10744	1227	650	734	637	690	1902	797	2202	803	5158	1699	5099	1818	3840	1773	7854	737	7645	698	5103	767
3 days, 14:00:12														5375	2120	6011	1978	1435	1750	1424	1619	2250	1968	2299	1908	9306	1265	10858	1230	651	733	635	688	1909	798	2215	802	5169	1683	5110	1805	3846	1750	7890	736	7676	696	5132	763
02:00:12														5498	2120	6117	1973	1425	1739	1419	1607	2260	1960	2318	1907	9578	1277	11096	1242	646	731	631	687	1949	798	2266	799	5316	1682	5198	1802	3910	1751	8173	728	7890	690	5270	768
04:00:12														5664	2146	6274	1988	1436	1753	1429	1623	2299	1986	2363	1927	9932	1301	11436	1260	649	735	634	695	2009	806	2335	802	5503	1699	5357	1821	4021	1772	8520	734	8209	696	5473	775
06:00:12														5807	2167	6432	2006	1449	1766	1438	1639	2334	2003	2405	1944	10229	1328	11778	1282	654	742	641	700	2062	815	2403	813	5637	1717	5492	1836	4117	1785	8784	738	8459	703	5642	779
08:00:12														5929	2181	6569	2024	1455	1778	1448	1657	2368	2015	2442	1956	10491	1345	12081	1301	655	745	644	702	2111	820	2459	814	5769	1728	5616	1845	4201	1791	9031	742	8702	704	5802	785
10:00:12														6074	2206	6735	2043	1468	1793	1460	1666	2407	2038	2487	1981	10785	1374	12432	1322	662	753	650	711	2165	826	2522	822	5912	1742	5753	1861	4295	1813	9296	750	8962	714	5969	793
12:00:12														6199	2223	6889	2062	1477	1803	1470	1673	2444	2047	2523	1992	11054	1398	12754	1345	668	756	654	713	2211	834	2586	830	6040	1758	5881	1876	4383	1826	9525	757	9185	720	6122	801
14:00:12														6316	2240	7026	2079	1483	1828	1477	1694	2470	2059	2559	2003	11318	1416	13046	1364	673	760	658	719	2256	839	2644	836	6154	1764	5995	1889	4461	1832	9760	761	9409	726	6264	805
16:00:12														6432	2246	7154	2089	1488	1822	1483	1685	2501	2062	2592	2007	11571	1433	13331	1384	676	764	664	719	2300	840	2697	840	6274	1769	6104	1891	4543	1838	9996	766	9641	727	6412	807
18:00:12														6549	2262	7292	2100	1495	1832	1490	1698	2530	2074	2624	2015	11824	1451	13623	1399	682	769	666	723	2349	848	2754	843	6385	1779	6212	1902	4619	1846	10219	769	9862	731	6558	816
20:00:12														6651	2270	7413	2111	1502	1832	1496	1699	2550	2079	2652	2021	12059	1474	13902	1415	684	771	669	728	2391	850	2802	847	6495	1782	6318	1912	4692	1849	10426	772	10067	736	6688	819
22:00:12														6748	2281	7536	2116	1505	1846	1500	1709	2577	2084	2679	2023	12274	1487	14166	1429	688	775	672	729	2425	853	2851	854	6576	1787	6407	1914	4752	1855	10610	775	10248	742	6814	823
1 day, 0:00:12														6833	2286	7639	2124	1510	1845	1503	1710	2597	2093	2702	2022	12456	1503	14397	1442	690	776	674	733	2462	856	2886	858	6749	1787	6478	1917	4808	1853	10783	778	10419	744	6930	829
1 day, 2:00:12														6922	2287	7746	2132	1508	1842	1505	1709	2614	2085	2725	2024	12661	1520	14633	1459	691	779	676	731	2492	861	2929	859	6833	1786	6568	1919	4860	1856	10962	779	10596	746	7048	830
1 day, 4:00:12														7021	2299	7857	2140	1514	1855	1505	1715	2635	2097	2750	2039	12865	1540	14880	1475	697	786	682	736	2529	866	2969	868	6907	1791	6650	1927	4918	1865	11139	785	10758	752	7147	834
1 day, 6:00:12														7146	2321	7998	2155	1521	1861	1514	1719	2670	2101	2783	2049	13131	1563	15175	1494	702	792	686	746	2579	869	3025	875	7033	1804	6760	1936	4996	1876	11394	790	10974	758	7298	843
1 day, 8:00:12														7268	2332	8130	2167	1527	1869	1522	1730	2706	2115	2820	2061	13400	1580	15472	1513	705	795	693	747	2629	876	3082	883	7159	1812	6876	1944	5083	1882	11764	796	11230	765	7464	849
1 day, 10:00:12														7390	2349	8270	2182	1535	1881	1530	1740	2734	2121	2851	2068	13659	1602	15760	1533	713	803	696	751	2673	879	3140	889	7263	1826	6989	1957	5156	1896	12044	800	11453	769	7616	859
1 day, 12:00:12														7503	2358	8390	2190	1545	1883	1535	1741	2762	2138	2880	2080	13891	1616	16033	1545	715	806	698	754	2721	884	3191	895	7382	1826	7098	1959	5231	1898	12321	805	11680	773	7759	857
1 day, 14:00:12														7620	2366	8526	2200	1548	1887	1540	1744	2796	2135	2921	2083	14183	1637	16335	1561	718	807	703	758	2772	891	3250	899	7509	1836	7213	1967	5311	1906	12563	807	11991	777	7930	862
1 day, 16:00:12														7728	2378	8660	2208	1553	1900	1548	1759	2823	2154	2947	2100	14425	1653	16636	1580	721	814	705	761	2817	892	3307	903	7619	1841	7325	1971	5393	1911	12784	812	12247	780	8076	868
1 day, 18:00:12														7833	2389	8780	2221	1557	1896	1553	1757	2849	2153	2977	2102	14653	1669	16898	1592	723	816	709	760	2858	894	3355	911	7710	1846	7415	1981	5456	1918	12986	813	12425	785	8211	869
1 day, 20:00:12														7931	2397	8911	2229	1562	1908	1554	1764	2874	2157	3005	2101	14886	1689	17171	1611	727	816	714	764	2899	899	3402	914	7814	1850	7520	1986	5522	1922	13208	818	12618	785	8342	876
1 day, 22:00:12														8045	2405	9032	2237	1568	1911	1559	1766	2896	2163	3036	2112	15125	1704	17445	1627	734	819	716	770	2943	903	3455	922	8009	1856	7610	1990	5591	1925	13442	825	12839	790	8490	882
2 days, 0:00:12														8151	2422	9158	2251	1573	1924	1569	1779	2925	2172	3063	2122	15350	1727	17702	1645	735	826	723	774	2977	908	3502	929	8076	1865	7701	2003	5655	1933	13629	828	13022	798	8610	887
2 days, 2:00:12														8255	2436	9288	2270	1579	1928	1576	1783	2948	2182	3091	2125	15560	1743	17953	1665	745	832	728	780	3021	915	3552	938	8137	1871	7788	2013	5710	1944	13817	833	13176	803	8718	892
2 days, 4:00:12														8336	2445	9393	2277	1583	1939	1580	1792	2966	2190	3114	2133	15760	1762	18192	1681	747	836	733	782	3060	919	3593	941	8207	1877	7865	2014	5761	1981	13989	839	13335	806	8828	897
2 days, 6:00:12														8415	2440	9476	2275	1585	1928	1578	1785	2985	2184	3134	2129	15930	1770	18369	1689	751	838	738	784	3089	918	3626	945	8267	1875	7918	2014	5803	1989	14164	838	13494	807	8922	901
2 days, 8:00:12														8492	2447	9577	2278	1582	1942	1577	1788	3004	2188	3149	2130	16137	1781	18597	1699	749	837	739	785	3124	920	3673	947	8346	1871	7999	2013	5865	1987	14392	840	13679	809	9044	901
2 days, 10:00:12														8608	2456	9694	2287	1587	1929	1581	1786	3029	2186	3181	2137	16366	1798	18856	1712	752	838	742	787	3167	924	3727	953	8449	1884	8100	2014	5926	1998	14671	844	13898	813	9197	904
2 days, 12:00:12														8706	2462	9800	2290	1591	1935	1584	1789	3050	2192	3207	2134	16603	1812	19114	1724	755	840	743	788	3204	927	3780	956	8553	1888	8195	2018	5998	1997	14955	849	14102	813	9332	906
2 days, 14:00:12														8805	2466	9910	2296	1593	1943	1590	1795	3072	2195	3228	2144	16792	1827	19345	1746	756	843	747	789	3241	929	3826	960	8627	1894	8281	2023	6053	2001	15169	852	14288	819	9454	908
2 days, 16:00:12														8900	2475	10033	2305	1598	1938	1593	1793	3094	2204	3257	2146	17027	1841	19599	1754	762	848	753	792	3289	932	3881	966	8715	1910	8367	2026	6113	2018	15466	855	14467	822	9649	915
2 days, 18:00:12														9011	2489	10147	2315	1601	1955	1595	1803	3120	2212	3286	2158	17250	1861	19854	1769	765	851	759	796	3329	936	3937	970	8806	1920	8459	2033	6174	2041	15693	859	14684	825	9887	918
2 days, 20:00:12														9116	2499	10278	2330	1610	1957	1600	1810	3142	2220	3317	2163	17477	1880	20122	1788	770	857	763	803	3368	941	3989	978	8894	1927	8550	2039	6240	2053	15908	867	14890	832	9994	924
2 days, 22:00:12														9184	2502	10378	2332	1608	1967	1606	1815	3162	2221	3334	2162	17623	1899	20317	1801	773	861	765	802	3397	945	4050	983	8943	1933	8615	2044	6277	2054	15997	871	14985	837	10050	924
3 days, 0:00:12														9251	2512	10467	2341	1612	1963	1603	1809	3175	2224	3348	2163	17767	1912	20510	1818	778	865	767	807	3422	948	4077	986	8986	1935	8665	2046	6312	2059	16135	873	15101	841	10115	930
3 days, 2:00:12														9320	2507	10545	2337	1610	1966	1604	1809	3194	2221	3362	2168	17921	1917	20679	1821	777	862	769	804	3450	949	4105	986	9056	1930	8721	2042	6358	2057	16295	874	15245	839	10201	928
3 days, 4:00:12														9421	2518	10653	2351	1616	1965	1608	1815	3210	2225	3389	2170	18134	1929	20915	1835	781	869	771	808	3492	953	4161	993	9137	1935	8807	2049	6410	2066	16495	879	15455	842	10310	937
3 days, 6:00:12														9520	2526	10771	2357	1616	1968	1613	1822	3237	2226	3415	2176	18360	1947	21170	1852	784	873	776	810	3531	954	4200	999	9238	1941	8889	2054	6473	2067	16738	883	15639	849	10422	935
3 days, 8:00:12														9639	2541	10900	2367	1622	1977	1619	1827	3261	2238	3446	2182	18582	1967	21422	1865	790	876	778	815	3571	963	4248	1005	9322	1948	8980	2060	6541	2085	16962	890	15837	852	10540	943
3 days, 10:00:12														9726	2548	11002	2377	1624	1973	1619	1828	3281	2237	3472	2189	18785	1982	21650	1880	795	884	783	816	3611	966	4300	1008	9410	1950	9074	2064	6596	2085	17155	899	16024	857	10665	946
3 days, 12:00:12														9807	2554	11101	2380	1630	1979	1622	1841	3302	2240	3493	2184	18965	1994	21869	1890	797	887	785	818	3649	966	4334	1011	9532	1960	9142	2070	6649	2089	17361	904	16220	859	10771	946
3 days, 14:00:12														9903	2559	11208	2388	1636	1987	1631	1844	3322	2251	3517	2200	19141	2010	22103	1908	800	889	788	820	3685	969	4384	1017	9624	1963	9223	2072	6703	2096	17540	913	16409	866	10867	956
3 days, 16:00:12														10003	2574	11326	2398	1636	1995	1635	1843	3348	2253	3545	2199	19381	2025	22336	1924	803	894	790	823	3722	971	4420	1020	9708	1967	9307	2078	6758	2097	17751	916	16573	870	10991	959
3 days, 18:00:12														10108	2578	11444	2402	1641	1988	1636	1841	3369	2260	3566	2209	19629	2041	22585	1935	805	899	791	827	3767	975	4473	1023	9791	1973	9406	2085	6821	2106	18011	918	16769	875	11133	958
3 days, 20:00:12														10210	2584	11549	2410	1645	2003	1641	1860	3394	2267	3597	2214	19837	2054	22828	1947	808	901	796	827	3804	977	4520	1027	9881	1977	9490	2086	6881	2109	18213	923	16945	877	11248	964
3 days, 22:00:12														10277	2588	11643	2420	1646	1999	1640	1852	3409	2270	3614	2218	19975	2066	23025	1963	812	904	799	827	3835	979	4552	1033	9926	1977	9547	2083	6925	2115	18373	926	17117	881	11326	966
4 days, 0:00:12														10312	2587	11705	2413	1644	1996	1637	1849	3414	2260	3623	2209	20077	2073	23159	1963	812	906	801	827	3847	978	4582	1031	9939	1967	9583	2081	6944	2109	18450	925	17298	884	11380	967
4 days, 2:00:12														10401	2584	11770	2410	1641	1984	1636	1840	3431	2254	3645	2196	20245	2076	23340	1969	809	904	796	826	3885	973	4614	1027	10040	1964	9652	2076	6995	2104	18705	925	17505	884	11505	963
Chitinase assay Kinetic run 2
Kinetic read	A1-A12 calibration												DCHIA_1_collchi	DCHIA_1_collchi boil	DCHIA_2_collchi	DCHIA_2_collchi boil	DCHIA_3_collchi	DCHIA_3_collchi boil	D2345_1_collchi	D2345_1_collchi boil	D2345_2_collchi	D2345_2_collchi boil	D2345_3_collchi	D2345_3_collchi boil	DCHIA_1_collchi	DCHIA_1_collchi boil	DCHIA_2_collchi	DCHIA_2_collchi boil	DCHIA_3_collchi	DCHIA_3_collchi boil	D2345_1_collchi	D2345_1_collchi boil	D2345_2_collchi	D2345_2_collchi boil	D2345_3_collchi	D2345_3_collchi boil	D2069_1_collchi	D2069_1_collchi boil	D2069_2_collchi	D2069_2_collchi boil	D2069_3_collchi	D2069_3_collchi boil	D2069_1_chitosan	D2069_1_chitosan boil	D2069_2_chitosan	D2069_2_chitosan boil	D2069_1_collchi	D2069_1_collchi boil	D2069_2_collchi
hours	66420	36851	20001	9826	5049	2699	1539	923	590	440	356	277	2074	2553	2147	2253	2251	2402	2422	2418	2306	2522	2329	2486	677	737	706	724	743	933	640	687	764	700	735	764	2332	2302	2162	2406	2119	2357	2086	2238	1933	2243	735	756	727
2													1705	2269	1891	2141	1996	2280	2169	2335	2010	2333	2036	2258	628	675	640	673	656	909	827	665	731	664	731	635	1990	2204	1891	2218	1862	2204	1820	2054	1703	2020	689	695	676
4													1595	2122	1748	2076	1863	2169	1999	2213	1822	2168	1860	2159	622	664	614	656	624	904	1001	660	748	661	786	635	1837	2107	1790	2136	1761	2111	1693	1947	1609	1911	728	690	717
6													1513	2047	1679	2017	1767	2102	1947	2134	1723	2070	1757	2044	615	662	611	654	614	905	1145	653	772	650	834	626	1728	1994	1723	2029	1697	2011	1636	1849	1557	1861	762	682	752
8													1440	1947	1613	1934	1689	2006	1907	2027	1658	1948	1693	1898	602	649	601	643	602	890	1275	638	794	633	874	613	1654	1866	1665	1920	1651	1909	1597	1730	1512	1777	787	664	778
10													1380	1830	1554	1845	1619	1898	1914	1909	1622	1830	1664	1786	580	625	581	618	583	863	1444	614	816	605	922	589	1620	1756	1634	1826	1622	1817	1575	1643	1483	1684	819	639	804
12			µg/mL										1367	1782	1530	1814	1592	1851	1987	1852	1627	1784	1687	1758	576	620	578	616	576	856	1678	613	869	605	1008	587	1638	1726	1648	1805	1641	1798	1599	1626	1484	1675	885	637	864
14			concentration	fluorescence									1384	1795	1548	1841	1613	1872	2109	1833	1670	1800	1755	1793	597	641	596	634	597	880	1946	633	943	625	1119	606	1692	1760	1696	1844	1695	1841	1657	1668	1520	1707	971	662	944
16			2.5	66420									1391	1802	1557	1856	1619	1874	2197	1824	1705	1813	1799	1806	612	655	611	648	611	896	2159	650	1004	641	1205	619	1724	1775	1728	1858	1733	1860	1700	1683	1541	1724	1041	678	1010
18			1.25	36851									1390	1801	1563	1859	1620	1878	2282	1816	1721	1807	1831	1808	622	665	618	660	619	910	2349	660	1057	650	1280	629	1746	1776	1751	1856	1760	1864	1735	1681	1558	1720	1095	687	1064
20			0.625	20001									1398	1798	1567	1858	1628	1878	2368	1816	1745	1808	1864	1815	631	673	625	665	626	918	2532	668	1103	660	1358	635	1771	1781	1774	1864	1789	1867	1765	1684	1570	1728	1152	695	1119
22			0.3125	9826									1387	1778	1556	1840	1623	1859	2436	1800	1757	1794	1886	1801	630	675	625	664	625	920	2702	667	1145	657	1416	635	1783	1766	1783	1850	1804	1851	1780	1673	1573	1712	1196	695	1158
24			0.15625	5049									1387	1770	1557	1833	1624	1857	2527	1802	1780	1790	1926	1804	629	672	628	666	627	918	2889	668	1191	660	1490	636	1805	1765	1806	1846	1826	1853	1811	1673	1586	1713	1250	699	1212
26			0.078125	2699									1402	1786	1576	1855	1640	1876	2629	1820	1819	1809	1970	1829	641	684	639	678	638	934	3089	681	1247	670	1571	648	1851	1790	1838	1870	1867	1868	1860	1701	1613	1739	1308	712	1269
28			0.0390625	1539									1405	1789	1579	1853	1642	1879	2711	1827	1837	1811	2008	1830	649	690	648	683	647	938	3262	688	1290	676	1638	655	1875	1795	1866	1875	1893	1874	1887	1705	1627	1739	1358	719	1318
30			0.0195312	923									1410	1789	1582	1855	1649	1890	2792	1838	1863	1816	2041	1840	652	698	652	689	649	946	3432	696	1332	683	1705	660	1895	1799	1884	1882	1919	1879	1921	1709	1646	1760	1406	725	1362
32			0.00976562	590									1413	1786	1583	1843	1653	1889	2869	1833	1880	1812	2071	1844	656	698	654	692	654	948	3596	698	1378	686	1766	664	1923	1797	1903	1878	1944	1876	1943	1710	1656	1754	1455	728	1407
34			0.00488281	440									1412	1780	1584	1857	1651	1888	2955	1839	1902	1813	2104	1847	659	700	660	693	658	950	3771	706	1419	690	1835	667	1940	1795	1925	1879	1964	1880	1980	1709	1668	1756	1503	729	1446
36			0.00244141	356									1410	1770	1581	1839	1653	1891	3025	1835	1917	1806	2130	1845	658	701	658	692	656	950	3935	704	1456	689	1897	667	1956	1795	1941	1872	1981	1873	1998	1709	1681	1758	1549	731	1484
38													1411	1763	1582	1849	1656	1887	3112	1840	1942	1802	2165	1843	659	703	659	692	659	949	4115	701	1498	688	1961	668	1978	1795	1959	1871	2005	1867	2031	1714	1697	1753	1594	729	1532
40													1412	1759	1587	1837	1657	1889	3195	1840	1966	1802	2196	1846	662	705	660	697	662	955	4295	707	1544	693	2031	672	2011	1794	1978	1875	2031	1870	2056	1717	1708	1760	1638	733	1583
42													1418	1767	1585	1843	1664	1902	3285	1854	1990	1803	2232	1857	668	712	667	700	666	962	4474	714	1588	698	2100	677	2036	1807	2002	1886	2053	1882	2095	1721	1724	1771	1693	740	1633
44													1415	1755	1583	1840	1660	1903	3345	1846	2002	1796	2250	1849	669	713	667	699	669	962	4628	715	1624	698	2154	680	2050	1800	2016	1877	2065	1871	2111	1718	1728	1760	1728	740	1663
46													1412	1743	1580	1836	1661	1896	3417	1842	2018	1787	2270	1840	669	713	669	705	668	966	4765	716	1659	701	2210	679	2064	1796	2029	1866	2078	1853	2133	1711	1730	1753	1771	740	1699
48													1414	1752	1583	1838	1664	1904	3498	1853	2037	1793	2304	1846	676	717	674	708	674	972	4943	720	1705	707	2281	686	2087	1802	2049	1874	2106	1863	2166	1716	1750	1766	1823	745	1751
50													1418	1743	1583	1845	1670	1906	3584	1852	2061	1796	2343	1856	679	721	678	714	678	976	5129	726	1748	710	2346	691	2111	1813	2075	1880	2132	1870	2197	1728	1766	1769	1871	748	1799
52													1426	1751	1590	1850	1674	1916	3672	1855	2089	1799	2380	1862	683	724	682	715	684	981	5323	730	1796	718	2419	697	2144	1815	2104	1890	2165	1873	2238	1733	1788	1784	1930	756	1855
54													1432	1753	1594	1858	1687	1928	3765	1877	2122	1809	2442	1883	688	731	689	721	690	990	5489	737	1846	723	2497	701	2170	1827	2130	1902	2198	1886	2276	1746	1814	1795	1979	776	1906
56													1437	1757	1597	1865	1689	1934	3844	1882	2147	1813	2475	1893	693	734	691	725	695	994	5659	741	1890	726	2564	707	2200	1834	2155	1903	2227	1895	2309	1753	1831	1797	2031	784	1951
58													1436	1749	1598	1865	1695	1932	3923	1880	2166	1806	2497	1894	696	733	694	727	695	994	5829	742	1927	728	2626	705	2217	1831	2173	1899	2243	1885	2337	1751	1842	1804	2076	784	1993
60													1441	1749	1596	1869	1698	1939	4005	1884	2186	1805	2534	1912	700	739	698	731	699	998	6007	749	1977	732	2692	711	2241	1840	2191	1909	2270	1894	2369	1754	1860	1809	2123	787	2038
62													1441	1752	1602	1871	1702	1938	4080	1884	2206	1809	2561	1913	703	741	699	734	703	1001	6168	754	2016	736	2757	715	2266	1837	2207	1910	2290	1893	2396	1759	1869	1807	2172	789	2079
64													1444	1748	1597	1876	1707	1944	4156	1886	2228	1808	2589	1928	705	747	705	737	706	1003	6330	757	2056	739	2822	717	2287	1841	2234	1912	2319	1896	2425	1759	1884	1814	2211	789	2124
66													1440	1738	1588	1867	1704	1927	4293	1885	2267	1801	2647	1925	703	742	701	737	707	996	6650	756	2129	737	2949	719	2329	1834	2265	1905	2354	1893	2477	1763	1907	1824	2298	787	2198
68													1445	1734	1593	1865	1709	1930	4419	1886	2299	1798	2700	1935	704	742	699	734	704	992	6893	755	2188	740	3046	723	2383	1838	2298	1910	2391	1897	2535	1774	1940	1838	2366	787	2262
70													1454	1743	1602	1877	1718	1942	4553	1903	2341	1812	2762	1952	708	747	707	739	707	994	7168	760	2256	746	3151	731	2430	1854	2340	1924	2440	1910	2592	1788	1971	1855	2443	791	2329
72													1454	1746	1605	1885	1728	1955	4657	1907	2365	1813	2800	1956	713	748	711	744	712	1001	7373	767	2305	749	3219	734	2452	1854	2362	1923	2465	1909	2630	1790	1981	1857	2493	792	2376
74													1459	1750	1603	1898	1728	1961	4736	1915	2387	1813	2822	1954	719	758	717	752	719	1006	7540	777	2345	756	3289	742	2471	1855	2375	1931	2485	1915	2660	1791	1994	1861	2535	797	2419
76													1467	1758	1612	1909	1741	1975	4838	1922	2422	1825	2876	1979	728	766	725	761	727	1017	7765	785	2408	763	3382	751	2510	1874	2409	1946	2532	1931	2707	1811	2027	1876	2611	804	2485
78													1476	1771	1621	1924	1755	1987	4959	1936	2460	1834	2930	1989	735	774	730	769	735	1025	8000	793	2469	773	3474	760	2554	1887	2448	1959	2568	1943	2757	1824	2056	1895	2673	814	2549
80													1486	1773	1632	1935	1766	1999	5054	1945	2493	1840	2968	2000	743	782	739	776	743	1032	8198	800	2523	779	3552	767	2578	1894	2477	1967	2599	1958	2812	1831	2099	1898	2730	824	2602
82													1488	1776	1629	1942	1771	2005	5144	1956	2514	1843	3020	2012	748	789	744	782	750	1039	8388	806	2569	783	3623	770	2608	1901	2500	1977	2629	1963	2849	1841	2118	1908	2785	830	2651
84													1492	1774	1630	1950	1775	2008	5214	1952	2535	1840	3044	2014	752	793	750	787	756	1042	8540	813	2608	790	3683	774	2620	1900	2545	1976	2649	1960	2879	1839	2127	1911	2831	836	2695
86													1493	1782	1634	1956	1786	2014	5299	1959	2558	1844	3080	2025	758	798	755	793	761	1046	8719	818	2660	793	3748	783	2653	1906	2569	1983	2679	1968	2921	1847	2148	1923	2881	843	2740
88													1496	1777	1632	1963	1789	2018	5377	1962	2582	1846	3115	2030	762	802	761	800	766	1050	8890	822	2703	798	3825	789	2674	1910	2595	1988	2707	1974	2954	1848	2170	1927	2936	848	2790
90													1498	1771	1628	1956	1791	2015	5438	1961	2595	1841	3132	2022	765	803	762	801	768	1048	9033	824	2732	799	3876	790	2688	1914	2611	1984	2716	1967	2972	1846	2190	1924	2968	852	2821
92													1499	1775	1625	1958	1791	2017	5513	1963	2616	1838	3164	2027	767	806	764	804	771	1054	9200	830	2774	803	3943	791	2710	1919	2651	1987	2741	1970	3020	1845	2207	1919	3025	856	2874
94													1502	1779	1627	1966	1798	2019	5609	1968	2645	1839	3204	2035	772	810	771	808	775	1060	9390	833	2826	808	4015	797	2737	1923	2677	1993	2778	1978	3058	1856	2229	1937	3085	859	2922
96													1501	1779	1627	1969	1800	2015	5693	1969	2666	1840	3241	2038	776	814	771	811	778	1061	9575	834	2875	810	4086	803	2767	1929	2697	1994	2802	1982	3084	1860	2250	1943	3133	863	2973
98													1507	1780	1625	1978	1807	2024	5776	1974	2694	1843	3280	2047	780	818	778	814	784	1067	9776	840	2917	814	4162	805	2802	1930	2726	2000	2831	1989	3123	1864	2266	1948	3185	870	3023
100													1512	1787	1631	1983	1816	2034	5879	1986	2725	1848	3322	2059	783	823	780	823	787	1073	9966	846	2972	819	4244	812	2832	1944	2752	2014	2863	1994	3158	1873	2288	1961	3250	879	3075
102													1516	1787	1634	1997	1822	2043	5978	1995	2749	1854	3360	2071	789	827	786	827	792	1079	10163	849	3027	824	4323	820	2878	1952	2785	2024	2895	2006	3206	1884	2313	1968	3306	886	3132
104													1524	1794	1635	2007	1830	2046	6073	2001	2781	1857	3398	2078	795	832	791	835	799	1090	10361	856	3075	828	4407	824	2912	1959	2809	2042	2929	2013	3248	1895	2330	1977	3366	890	3180
106													1525	1799	1644	2010	1837	2054	6152	2008	2802	1860	3433	2082	801	837	794	838	801	1090	10542	860	3117	832	4473	831	2940	1966	2835	2050	2955	2019	3273	1896	2350	1987	3413	901	3231
108													1525	1797	1642	2011	1839	2055	6230	2010	2835	1855	3467	2083	802	841	796	840	805	1097	10707	862	3163	834	4541	829	2956	1970	2848	2049	2975	2017	3304	1897	2366	1988	3456	902	3268
110													1526	1794	1637	2013	1841	2057	6308	2013	2862	1857	3508	2086	809	842	801	841	808	1102	10867	867	3202	835	4599	831	2980	1965	2870	2052	2999	2023	3332	1898	2380	1990	3507	912	3312
112													1525	1794	1635	2015	1844	2052	6386	2014	2875	1850	3528	2088	808	844	802	846	808	1102	11036	868	3245	837	4669	836	2996	1966	2891	2052	3022	2019	3372	1901	2396	1985	3552	914	3359
114													1528	1789	1637	2016	1847	2054	6481	2012	2906	1854	3567	2093	811	845	804	849	812	1105	11249	872	3294	840	4749	841	3028	1974	2927	2055	3055	2023	3408	1904	2420	1998	3618	922	3412
116													1536	1799	1645	2028	1855	2060	6598	2020	2940	1864	3632	2106	816	850	807	852	816	1109	11494	873	3360	843	4856	842	3075	1985	2965	2068	3096	2033	3466	1920	2456	2010	3690	931	3482
118													1542	1803	1649	2036	1868	2073	6710	2034	2974	1867	3677	2113	823	854	814	859	825	1119	11713	882	3413	849	4937	852	3104	1991	3001	2078	3131	2045	3516	1934	2484	2027	3749	938	3541
120													1548	1808	1657	2046	1875	2087	6801	2045	3000	1875	3719	2126	829	861	821	867	826	1122	11909	887	3461	853	5012	855	3135	2004	3031	2086	3166	2053	3557	1938	2502	2033	3808	949	3591
122													1557	1815	1665	2063	1885	2102	6914	2061	3033	1884	3762	2141	837	869	827	875	838	1137	12128	893	3523	863	5100	867	3175	2028	3071	2103	3206	2066	3610	1953	2531	2056	3877	961	3648
124													1562	1827	1669	2080	1898	2111	7006	2067	3065	1888	3800	2155	845	876	834	883	843	1146	12312	900	3572	867	5174	872	3203	2037	3094	2114	3231	2076	3650	1963	2557	2071	3926	970	3704
126													1568	1830	1670	2087	1906	2125	7085	2083	3089	1894	3835	2163	850	885	841	890	850	1152	12487	907	3620	873	5244	879	3231	2046	3119	2118	3263	2088	3682	1973	2577	2077	3978	978	3748
128													1570	1830	1674	2092	1911	2126	7157	2086	3109	1893	3857	2162	853	890	845	896	857	1159	12640	908	3660	877	5302	883	3251	2046	3139	2119	3288	2091	3706	1978	2586	2094	4022	987	3791
130													1569	1826	1673	2093	1914	2129	7224	2086	3123	1893	3885	2165	857	892	848	899	857	1164	12782	912	3698	879	5362	886	3269	2059	3154	2125	3302	2091	3731	1975	2599	2100	4063	992	3832
132													1569	1831	1668	2100	1916	2131	7304	2089	3147	1893	3913	2174	864	897	851	900	861	1168	12946	915	3737	881	5430	889	3293	2088	3174	2128	3330	2093	3765	1977	2623	2101	4117	997	3872
134													1573	1829	1669	2099	1921	2133	7367	2092	3159	1890	3940	2174	865	900	857	905	864	1170	13094	917	3774	882	5500	894	3316	2091	3191	2127	3344	2096	3791	1984	2633	2104	4157	1005	3910
136													1565	1820	1666	2096	1917	2128	7434	2083	3176	1884	3964	2169	864	897	855	904	862	1169	13242	915	3808	882	5545	894	3330	2086	3209	2121	3367	2091	3819	1976	2646	2098	4200	1005	3952
138													1573	1821	1659	2096	1919	2124	7514	2087	3202	1880	4005	2170	866	899	854	905	865	1172	13424	918	3846	884	5615	896	3373	2071	3241	2156	3387	2092	3854	1982	2657	2088	4249	1012	3995
140													1573	1820	1664	2099	1919	2132	7610	2091	3231	1888	4048	2177	870	901	858	907	867	1175	13653	920	3909	884	5703	899	3396	2077	3267	2167	3447	2096	3901	1988	2678	2118	4321	1018	4059
142													1574	1823	1664	2107	1925	2131	7700	2091	3251	1885	4084	2195	873	902	859	911	872	1177	13827	925	3956	889	5764	905	3412	2083	3287	2177	3511	2101	3943	1993	2696	2119	4371	1028	4103
144													1582	1830	1668	2113	1931	2144	7808	2103	3282	1894	4132	2212	879	910	866	915	874	1183	14053	927	4015	893	5865	908	3448	2090	3323	2179	3544	2114	3989	2007	2730	2131	4433	1037	4167
146													1589	1841	1679	2133	1949	2164	7935	2123	3321	1904	4175	2234	887	921	876	925	882	1191	14293	933	4075	899	5961	921	3489	2108	3359	2200	3584	2126	4043	2025	2756	2154	4512	1048	4230
148													1596	1846	1684	2144	1959	2170	8009	2134	3338	1908	4214	2250	895	928	880	937	892	1203	14447	941	4115	906	6018	926	3516	2119	3386	2224	3611	2139	4069	2036	2773	2155	4553	1058	4273
150													1598	1850	1684	2150	1961	2182	8078	2139	3361	1907	4241	2256	898	933	887	942	896	1208	14583	946	4154	910	6073	934	3537	2125	3410	2228	3639	2143	4094	2041	2780	2164	4599	1065	4304
152													1595	1852	1683	2156	1965	2183	8127	2142	3374	1906	4260	2257	906	935	889	945	897	1213	14706	948	4191	913	6118	935	3546	2119	3413	2218	3658	2143	4114	2037	2792	2169	4633	1071	4339
154													1598	1849	1684	2152	1971	2182	8190	2141	3392	1905	4280	2262	908	937	893	947	901	1221	14852	949	4219	915	6181	940	3560	2125	3435	2226	3669	2141	4150	2041	2809	2170	4684	1076	4379
156													1595	1844	1680	2155	1969	2184	8247	2142	3403	1904	4298	2262	908	941	896	950	904	1221	14962	953	4252	916	6232	938	3582	2123	3445	2219	3687	2139	4165	2045	2822	2172	4726	1080	4416
158													1589	1830	1675	2140	1966	2170	8329	2133	3424	1893	4341	2274	906	935	893	946	901	1214	15159	945	4302	910	6307	937	3615	2113	3472	2215	3707	2134	4207	2039	2842	2161	4787	1078	4461
160													1593	1832	1681	2146	1971	2174	8427	2136	3448	1893	4373	2279	910	937	895	945	904	1218	15360	950	4355	914	6392	944	3646	2119	3506	2224	3738	2136	4248	2052	2869	2172	4847	1084	4521
[truncated: 7 more columns]

## Sheet: ug ml-1 released MUF
	time	Colloidal Chitin																						time	Chitobiosidase
		WT_1_collchi	WT_1_BOIL_collchi	WT_2_collchi	WT_2_BOIL_collchi	DCHIA_1_collchi	DCHIA_1_BOIL_collchi	DCHIA_2_collchi	DCHIA_2_BOIL_collchi	D2345_1_collchi	D2345_1_BOIL_collchi	D2345_2_collchi	D2345_2_BOIL_collchi	D2069_1_collchi	D2069_1_collchi boil	D2069_2_collchi	D2069_2_collchi boil								WT_1_chit	WT_1_BOIL_chit	WT_2_chit	WT_2_BOIL_chit	WT_3_chit	WT_3_BOIL_chit	DCHIA_1_chitosan	DCHIA_1_chitosan boil	DCHIA_2_chitosan	DCHIA_2_chitosan boil	DCHIA_3_chitosan	DCHIA_3_chitosan boil	D2345_1_chitosan	D2345_1_chitosan boil	D2345_2_chitosan	D2345_2_chitosan boil	D2345_3_chitosan	D2345_3_chitosan boil	D2069_1_chitosan	D2069_1_chitosan boil	D2069_2_chitosan	D2069_2_chitosan boil	D2069_3_chitosan	D2069_3_chitosan boil
	2	0.025433	0.0394759	0.0309139	0.0338976	0.0118441	0.0279302	0.0110333	0.0235195	0.0161251	0.0396056	0.0155089	0.032795	0.0324309	0.0380834	0.0267413	0.0382693
	4	0.0217357	0.0324706	0.0269897	0.0272167	0.0116819	0.0224492	0.0108711	0.018298	0.0135629	0.0326652	0.0116819	0.0250762	0.0225391	0.0312409	0.0181882	0.0299766
	6	0.0217682	0.0294869	0.0267627	0.0243627	0.012363	0.0203736	0.0117792	0.0160926	0.0130116	0.0292275	0.0113576	0.0226114	0.0178164	0.0272619	0.0146926	0.0259232
	8	0.0235844	0.0284491	0.0285788	0.0237141	0.0126873	0.0198547	0.0119414	0.0155089	0.0141467	0.0280275	0.012363	0.0219303	0.0156967	0.0236176	0.0127589	0.0240638
	10	0.0255627	0.0278005	0.0305896	0.0230979	0.0125251	0.0194007	0.0117468	0.0151197	0.0146656	0.0272167	0.0127846	0.0212168	0.0142464	0.0191923	0.0110855	0.0209401
	12	0.027768	0.0271194	0.0326004	0.0225465	0.0121035	0.0192061	0.0113252	0.0149251	0.0150224	0.0264383	0.0131738	0.0208601	0.0134283	0.015957	0.0100071	0.0174817
	14	0.0300383	0.0269248	0.0350976	0.022579	0.0116495	0.0193682	0.0110657	0.0149251	0.0151197	0.026114	0.0135305	0.0207952	0.0143208	0.0153248	0.0100443	0.017147							14	0.0268275	0.0178439	0.0298437	0.0219952	0.0230654	0.0195304	0.00569335	0.021126	0.0117549	0.022316	0.0140605	0.0236919	0.0287494	0.0237291	0.015362	0.0212004	0.0175932	0.0202335	0.0157711	0.0190435	0.0161429	0.0219813	0.0158826	0.021721
	16	0.0326652	0.0266654	0.0376922	0.0223195	0.011163	0.0191736	0.0106441	0.0148927	0.0155413	0.0256924	0.0139197	0.0206655	0.0164776	0.0168867	0.011383	0.018337							16	0.0294545	0.0173575	0.0320815	0.0211195	0.0245249	0.0192061	0.00632554	0.0216095	0.0124242	0.0233201	0.0148414	0.0244729	0.0332862	0.0230226	0.0169611	0.0217954	0.020122	0.0215351	0.0177792	0.0203079	0.0179279	0.0234316	0.0178907	0.0233201
	18	0.0351301	0.0263411	0.0405137	0.0219628	0.0108711	0.0192709	0.0103522	0.0149251	0.0157359	0.0254654	0.0143089	0.0205033	0.0180767	0.0174445	0.0121639	0.0189692							18	0.0321463	0.0170007	0.0345463	0.0206331	0.0259194	0.018979	0.00658585	0.0218698	0.0127589	0.0238779	0.0150645	0.0245472	0.0365587	0.0226879	0.0182626	0.0222788	0.0217582	0.0220185	0.0189692	0.0208657	0.0191179	0.0239523	0.0193039	0.0240266
	20	0.0377246	0.0258546	0.0432704	0.021606	0.0105144	0.0191412	0.0101252	0.0148927	0.0161251	0.0250438	0.0146981	0.020179	0.0193782	0.0173701	0.0127961	0.0188204							20	0.0350652	0.0168061	0.0371408	0.0201466	0.027541	0.0187196	0.00654866	0.0218326	0.012982	0.0239894	0.0151017	0.024696	0.0397196	0.0223904	0.0188576	0.0220557	0.0229482	0.0220929	0.0197873	0.0209029	0.0199732	0.0238779	0.0203079	0.0241754
	22	0.0406434	0.0255951	0.0465136	0.0213141	0.0102549	0.0191088	0.00980087	0.0148927	0.0164169	0.0253032	0.0152818	0.0203088	0.0204938	0.0174817	0.0132423	0.0191179							22	0.0378543	0.0165142	0.0397029	0.019952	0.0292275	0.0188493	0.00684616	0.021721	0.0131308	0.0239523	0.0153992	0.024696	0.0429177	0.0223904	0.0197501	0.0220929	0.0241754	0.0223532	0.020717	0.0210888	0.0208285	0.0241754	0.0213863	0.0242869
	24	0.0434326	0.0254654	0.0497243	0.0211844	0.0100279	0.018979	0.00960628	0.0149251	0.0169034	0.0247843	0.0158007	0.020179	0.0210517	0.0170726	0.0133539	0.0185229							24	0.0407407	0.0165142	0.0424921	0.0197574	0.0309788	0.018752	0.0064371	0.0209773	0.0127217	0.0232829	0.0152133	0.0239894	0.0454464	0.0217954	0.0201963	0.0215723	0.0249935	0.0218326	0.0211632	0.020531	0.0211632	0.0236548	0.0219441	0.0236919
	26	0.0464812	0.0256276	0.0530324	0.0212817	0.00996303	0.0191736	0.00954142	0.0148278	0.0174548	0.0252384	0.0162872	0.0201142	0.0222045	0.0170726	0.0138373	0.0185601							26	0.0435623	0.0168061	0.0453136	0.0200169	0.0328598	0.0188169	0.0064371	0.0206798	0.0127589	0.0230226	0.0152505	0.0239151	0.0488305	0.0218698	0.0210517	0.0214235	0.026481	0.0219441	0.0219813	0.0204938	0.0220185	0.023506	0.0227623	0.0237663
	28	0.0493676	0.0259194	0.0562107	0.0214763	0.00989816	0.019498	0.00950898	0.0151521	0.0180061	0.0249465	0.0169359	0.020406	0.0240266	0.0181139	0.0148414	0.019527							28	0.0465785	0.0169359	0.0481352	0.0201142	0.0346111	0.0189142	0.00699491	0.0212748	0.0134655	0.0238407	0.0158455	0.0246216	0.0526236	0.0225391	0.022502	0.0221301	0.0281172	0.0228738	0.0236919	0.0214235	0.0232085	0.0243985	0.0242869	0.0243241
	30	0.0521567	0.0259519	0.059389	0.021606	0.00973601	0.0191088	0.00947655	0.0147629	0.0183953	0.0251735	0.0175521	0.0202439	0.0250307	0.0182626	0.015362	0.019527							30	0.048946	0.0168061	0.0506649	0.0200169	0.0361679	0.018979	0.00710647	0.0213863	0.013577	0.0237663	0.0159198	0.0247332	0.0556729	0.0227994	0.0231713	0.0222045	0.0295303	0.022911	0.0245844	0.0216095	0.0242497	0.0245844	0.0252538	0.0245472
	32	0.0547837	0.026114	0.0627295	0.0217357	0.00963871	0.0195304	0.00924953	0.0150224	0.018979	0.0246222	0.0180061	0.0202763	0.026295	0.0184114	0.0160686	0.0203079							32	0.0515081	0.0168061	0.053227	0.0200169	0.0378219	0.0187196	0.0072924	0.0213863	0.0136886	0.0238407	0.0161801	0.0251422	0.0586851	0.0232085	0.0241382	0.0223904	0.0307575	0.0232829	0.0253282	0.0217582	0.0249191	0.0248447	0.0262207	0.0247332
	34	0.0575728	0.0263411	0.0659078	0.021833	0.00950898	0.0191412	0.00915223	0.0147305	0.0194655	0.0250114	0.0186223	0.0206331	0.0271132	0.0184486	0.0164404	0.0200848							34	0.0541999	0.0169359	0.0559837	0.0199844	0.039411	0.0190115	0.00740396	0.0212748	0.0137258	0.0233944	0.0163289	0.0251051	0.0615485	0.0230226	0.0247704	0.0222416	0.0318731	0.0234316	0.0263694	0.0216838	0.0256257	0.024696	0.0271503	0.0246216
	36	0.0606538	0.0264059	0.0689888	0.0219303	0.00934682	0.0188818	0.0091198	0.0146008	0.0199844	0.0245249	0.0192061	0.0204385	0.0284891	0.0184114	0.0168867	0.0201592							36	0.0570863	0.0167413	0.058416	0.0200169	0.0410975	0.0189466	0.00736678	0.0210517	0.013763	0.0239151	0.0162545	0.0250679	0.0647466	0.0232457	0.0255885	0.0222788	0.0331003	0.0235432	0.0270016	0.0216095	0.0264438	0.0247332	0.0278941	0.0247704
	38	0.0634754	0.0266329	0.0722644	0.0221898	0.00934682	0.0193358	0.00902251	0.0147954	0.0205358	0.0249141	0.0198547	0.0205033	0.0291585	0.0184114	0.0173701	0.0202335							38	0.0599728	0.016871	0.0613025	0.0200169	0.0428488	0.0190439	0.0072924	0.0206798	0.0136514	0.0232457	0.0163289	0.0251794	0.0673497	0.0230969	0.0261463	0.0220185	0.0340672	0.0234688	0.0275966	0.0216095	0.0270388	0.0244729	0.0285263	0.0245101
	40	0.065551	0.0266978	0.0750535	0.0220276	0.0091198	0.0186547	0.00886035	0.0143413	0.0208277	0.0242654	0.0203736	0.0200817	0.0303856	0.0185973	0.0179651	0.0200476							40	0.0616592	0.0165791	0.0632484	0.0196277	0.0439839	0.0186872	0.00732959	0.0204195	0.0136886	0.0236176	0.0164404	0.0250307	0.070585	0.0232829	0.027076	0.0218698	0.0353687	0.0233944	0.0284147	0.0216095	0.0277082	0.0244357	0.0294188	0.0242869
	42	0.0685996	0.0268275	0.0784264	0.0222547	0.00905494	0.0187845	0.00873062	0.0144062	0.0212817	0.0247843	0.0208277	0.0227411	0.0313153	0.0187089	0.0183742	0.0203079							42	0.0646754	0.0165467	0.0657456	0.019725	0.0457028	0.0186223	0.00736678	0.0202707	0.0138745	0.0231713	0.0164776	0.0251051	0.0736715	0.0232829	0.0279685	0.0218698	0.0365215	0.023506	0.0296419	0.0215723	0.0284147	0.0245844	0.0303856	0.0243985
	44	0.0718428	0.0269248	0.0817993	0.0225141	0.00905494	0.018298	0.00879549	0.0141792	0.0219952	0.0245897	0.021606	0.0227411	0.0327656	0.0188576	0.0189692	0.020717							44	0.0680158	0.0166764	0.0688591	0.019952	0.0476163	0.0189142	0.0075899	0.0205682	0.0138002	0.0233944	0.0167379	0.0255885	0.0770183	0.0238035	0.028861	0.021907	0.0378603	0.0239151	0.0305716	0.0220557	0.0293072	0.0249935	0.0312037	0.0248447
	46	0.0752157	0.0275086	0.0854641	0.0227736	0.0092171	0.0188818	0.00882792	0.0146981	0.0227411	0.0251411	0.0225141	0.0233249	0.0333606	0.018746	0.0191179	0.0203079							46	0.0715185	0.0169359	0.0720698	0.0202763	0.0497892	0.0190763	0.00747834	0.020122	0.0137258	0.0232829	0.0165892	0.0256257	0.0792496	0.023506	0.0293072	0.0216466	0.0385296	0.0236176	0.0310922	0.0217954	0.0298278	0.0246588	0.03165	0.0244357
	48	0.0785886	0.027768	0.0893559	0.023033	0.00918467	0.0186223	0.00892521	0.0145035	0.0234871	0.0250762	0.0233249	0.0232925	0.0341787	0.0184857	0.0191923	0.0200476							48	0.0747941	0.0171953	0.0751832	0.020406	0.0518648	0.0192385	0.00736678	0.0196757	0.0136142	0.0231341	0.0166264	0.0253654	0.081927	0.0233573	0.0299022	0.021312	0.0392734	0.0232829	0.0316128	0.0216466	0.0303113	0.0242497	0.0321334	0.0237663
	50	0.0817993	0.0280924	0.0927612	0.0233898	0.00928196	0.0188818	0.00908737	0.0147629	0.0241033	0.02566	0.0242006	0.0237141	0.0354059	0.0186717	0.019936	0.020531							50	0.0778426	0.0171953	0.0780372	0.0205033	0.0539405	0.0194655	0.00744115	0.0200104	0.0137258	0.0232085	0.0167379	0.0256629	0.0849392	0.0237663	0.0306088	0.0215351	0.0405377	0.023506	0.0324681	0.0218698	0.031055	0.0245472	0.0331747	0.0241382
	52	0.0848479	0.0284815	0.0963287	0.0237465	0.00924953	0.0187196	0.00902251	0.0148927	0.0248168	0.0253032	0.0249141	0.0237465	0.0365587	0.0191179	0.020531	0.0206426							52	0.0806642	0.017325	0.0807939	0.0205358	0.0557242	0.0194655	0.0075899	0.0196757	0.0137258	0.0234688	0.0169611	0.0257372	0.0881373	0.0237291	0.0315012	0.0216466	0.041988	0.0238779	0.0333606	0.0222788	0.0320219	0.0247704	0.0341415	0.0243985
	54	0.087864	0.0287086	0.0999935	0.024006	0.00934682	0.0190439	0.00902251	0.0150872	0.0255627	0.0258546	0.0257573	0.0241033	0.0380834	0.0193039	0.0213492	0.0212004							54	0.0837452	0.0174872	0.0838425	0.0207304	0.0576701	0.0196925	0.0078874	0.0199732	0.0139861	0.0236548	0.0171098	0.0261091	0.0914098	0.0238407	0.0325425	0.0217582	0.043364	0.024101	0.0345878	0.0223532	0.0331003	0.0251422	0.0353687	0.0245101
	56	0.0912369	0.028968	0.103658	0.024233	0.00941169	0.0192061	0.00924953	0.0150224	0.0262438	0.0257897	0.0265681	0.0241357	0.0394965	0.0197873	0.022316	0.0216095							56	0.0870857	0.0176493	0.0868262	0.0208925	0.059616	0.0197574	0.00811052	0.0200476	0.0141348	0.0239523	0.0175932	0.0265554	0.0948682	0.0246588	0.0337697	0.0221301	0.0456696	0.0248819	0.0355546	0.0227994	0.0340672	0.0255885	0.0365959	0.0249935
	58	0.0944477	0.0293896	0.107291	0.0245249	0.00947655	0.0196601	0.00918467	0.0149899	0.0269897	0.0257897	0.027314	0.024233	0.0407237	0.0200476	0.0229482	0.0216838							58	0.0901991	0.0177791	0.0897451	0.0211195	0.0616916	0.0198871	0.00829646	0.0201963	0.0142464	0.0242126	0.0176676	0.0267785	0.097806	0.0248447	0.0346993	0.0222788	0.0468967	0.0252538	0.0366703	0.0230598	0.0349968	0.0256257	0.0376743	0.0253282
	60	0.0976584	0.0297464	0.110923	0.0249141	0.00954142	0.0195628	0.00934682	0.0153143	0.0277032	0.0264059	0.0282221	0.0247843	0.0417649	0.0199732	0.0233573	0.0219441							60	0.093345	0.0178439	0.0927612	0.0212817	0.06367	0.0200169	0.00825927	0.0198989	0.0142836	0.0242126	0.0178907	0.0267041	0.100744	0.0247704	0.0354059	0.0220185	0.0477148	0.025291	0.0373024	0.0229482	0.0356662	0.0254769	0.0382693	0.0249563
	62	0.100512	0.0297464	0.114361	0.0251086	0.00960628	0.0195304	0.00928196	0.0153467	0.0283194	0.0261789	0.0289032	0.0245573	0.0429549	0.0200848	0.0240266	0.0221301							62	0.0961017	0.0178439	0.0953882	0.021379	0.0654213	0.0200169	0.0084452	0.0198989	0.0142092	0.0243613	0.0180023	0.0269644	0.103793	0.0249191	0.0361496	0.0219813	0.0490908	0.0259604	0.0381949	0.0232829	0.0363356	0.0258488	0.0392734	0.025291
	64	0.103302	0.0300707	0.117572	0.0253032	0.00957385	0.0197898	0.00934682	0.0153791	0.0289032	0.0263735	0.0295518	0.0247195	0.0439589	0.0202707	0.0243613	0.0220557							64	0.0983395	0.0178115	0.0977557	0.0212493	0.066978	0.0200493	0.0084452	0.0200104	0.0144323	0.0244357	0.0181511	0.0269272	0.106582	0.0249191	0.0368934	0.0221301	0.0500948	0.0259975	0.0391246	0.0231713	0.0369306	0.025886	0.0400171	0.0252538
	66	0.10635	0.0301031	0.120944	0.0254654	0.00963871	0.0194655	0.00937926	0.0153791	0.0295194	0.0262113	0.0302977	0.0247519	0.0450374	0.0202707	0.0249191	0.022316							66	0.10168	0.0177791	0.100707	0.021379	0.0689888	0.0200817	0.00855677	0.0198617	0.0142464	0.0246216	0.018337	0.0271503	0.109408	0.0249935	0.0377115	0.0220929	0.0511361	0.0265554	0.0399055	0.0233201	0.0379346	0.0259604	0.0410955	0.0253654
	68	0.110015	0.0305896	0.125128	0.0257573	0.00976844	0.0200493	0.00957385	0.015898	0.0304599	0.0268275	0.0312707	0.0250114	0.0469711	0.0204195	0.0257744	0.0226879							68	0.105896	0.0182007	0.10408	0.0216709	0.0713887	0.020406	0.00840802	0.0194898	0.0139117	0.0242869	0.0182254	0.0265182	0.114503	0.0249563	0.0391618	0.0218326	0.0532929	0.0264438	0.0414674	0.0230598	0.0390874	0.0257	0.0423971	0.0252538
	70	0.113939	0.0311085	0.129344	0.0261789	0.00989816	0.0199196	0.00963871	0.0157683	0.0314328	0.0269897	0.0322761	0.0255951	0.049128	0.0208285	0.0270016	0.0232085							70	0.109626	0.0184277	0.107939	0.0219303	0.0738211	0.0204385	0.00859395	0.019341	0.0140977	0.0242126	0.0184114	0.0266297	0.119189	0.0249935	0.0403518	0.021721	0.0552638	0.0268157	0.0434755	0.0232085	0.0403146	0.025886	0.043773	0.0254026
	72	0.117766	0.0314653	0.133333	0.0266005	0.0100603	0.0204709	0.00976844	0.0162224	0.0322436	0.0272816	0.0334112	0.0256276	0.0512476	0.0213492	0.0281544	0.0238407							72	0.113258	0.0185899	0.111345	0.0221574	0.0762859	0.0207628	0.00892864	0.0196757	0.0144323	0.0246588	0.018746	0.027076	0.124172	0.0256257	0.0419137	0.0222416	0.0575694	0.0274478	0.0452233	0.0238035	0.0418765	0.0264066	0.0455952	0.025886
	74	0.121269	0.0319193	0.137517	0.0268924	0.0102225	0.0205033	0.0099306	0.0162224	0.0331517	0.0275735	0.0343517	0.0260492	0.0526607	0.0214235	0.0285263	0.0239151							74	0.117085	0.0188493	0.11462	0.0225141	0.0785886	0.0210222	0.00892864	0.0197873	0.0145439	0.0249563	0.0191179	0.0275594	0.128039	0.0257744	0.0428061	0.0222788	0.0589826	0.0275966	0.0460414	0.0238035	0.0426946	0.0263694	0.0465249	0.0258488
	76	0.124382	0.0322761	0.141409	0.027314	0.0103846	0.0206655	0.0100603	0.016644	0.0339301	0.0280275	0.0353246	0.0260816	0.0537764	0.0214607	0.0290097	0.0240638							76	0.120069	0.0189466	0.117604	0.0227411	0.0805669	0.0212493	0.00911457	0.019936	0.0144695	0.0254397	0.0191179	0.0277825	0.130977	0.0260719	0.0436243	0.0222788	0.0598007	0.0275222	0.046748	0.0238407	0.043178	0.0266669	0.0472686	0.0260719
	78	0.127755	0.0326004	0.145398	0.0277032	0.0106117	0.0208925	0.0102873	0.0165791	0.0347733	0.0279302	0.0361679	0.0264059	0.0555242	0.0222045	0.0302369	0.0246216							78	0.123117	0.0192061	0.120685	0.0227736	0.0827398	0.0214439	0.00941207	0.0202335	0.0148042	0.0258488	0.0196014	0.0283031	0.13477	0.0263322	0.0449258	0.0227251	0.0618088	0.0284519	0.0481983	0.0245472	0.0444424	0.0272247	0.0490164	0.0266669
	80	0.130901	0.0329571	0.148965	0.0280275	0.0108387	0.0212817	0.0103846	0.0168061	0.0354219	0.0283843	0.0370435	0.0267627	0.0573835	0.0226879	0.0313153	0.0253282							80	0.126101	0.0194007	0.123507	0.0230979	0.0846209	0.0216709	0.00974676	0.020717	0.0151389	0.0264066	0.020122	0.0287494	0.13927	0.0268529	0.0463389	0.0230598	0.0638169	0.0288238	0.0498345	0.0250307	0.0458927	0.0277082	0.0503551	0.0271132
	82	0.133723	0.0330869	0.152338	0.0281897	0.010709	0.0211195	0.0103846	0.0169359	0.0359408	0.0280599	0.0376922	0.0265681	0.0594288	0.0229482	0.0329144	0.0254397							82	0.12876	0.0193682	0.126069	0.023033	0.0864371	0.021606	0.0101186	0.0207913	0.015548	0.0268157	0.020531	0.0291956	0.142802	0.0271875	0.0475661	0.0232829	0.06523	0.0292328	0.050727	0.025291	0.0469711	0.0280057	0.0515079	0.027671
	84	0.135993	0.0333463	0.155257	0.0283518	0.010709	0.021152	0.0104495	0.0169683	0.0366219	0.0284491	0.0382111	0.0265356	0.0608047	0.0233201	0.0336209	0.0258116							84	0.130706	0.0193034	0.128436	0.0231303	0.0877992	0.0215736	0.010193	0.0209029	0.0154364	0.027076	0.020717	0.0294188	0.146149	0.0275966	0.048347	0.0233944	0.0671637	0.0296791	0.0518426	0.0255513	0.0478264	0.0283775	0.0526236	0.0278569
	86	0.136998	0.0328598	0.157073	0.0281248	0.0105468	0.0208925	0.0103198	0.0164818	0.0366868	0.0278005	0.0382435	0.0259843	0.0619203	0.0232457	0.0339556	0.0259232							86	0.130933	0.018752	0.12902	0.0226114	0.0881884	0.021152	0.0103418	0.0208285	0.0154736	0.0273735	0.0208657	0.0295303	0.148752	0.0274478	0.049128	0.0232829	0.0680562	0.0297534	0.0522889	0.0255141	0.0494998	0.0283403	0.0533673	0.0277453
	88	0.137971	0.0324058	0.158598	0.0278005	0.01019	0.020406	0.0098333	0.0161575	0.0366219	0.0274762	0.0382111	0.0255303	0.0634822	0.0235432	0.0347365	0.0263694							88	0.13129	0.0182331	0.129377	0.0221898	0.088383	0.020406	0.0103789	0.021126	0.0156223	0.0275966	0.0212748	0.0297534	0.151913	0.0277082	0.0499833	0.0234316	0.069395	0.0301625	0.053516	0.0257372	0.0503923	0.0286006	0.0544829	0.0280428
	90	0.14196	0.0324058	0.162035	0.0276383	0.00986573	0.0200493	0.00967114	0.0157683	0.0369462	0.0272167	0.0388273	0.0254978	0.0647094	0.0235804	0.0355546	0.0265182							90	0.136058	0.0182007	0.132231	0.0220925	0.0904586	0.0204385	0.0104905	0.0209401	0.015548	0.0278569	0.0213863	0.0299022	0.154814	0.0278197	0.0508758	0.023506	0.0706965	0.0303484	0.054297	0.025886	0.0513592	0.0287866	0.0555242	0.028266
	92	0.147344	0.033249	0.167127	0.0281248	0.0102225	0.0205033	0.00999546	0.0162872	0.0382111	0.0280599	0.0402867	0.0261465	0.0653788	0.023506	0.0362984	0.0264066							92	0.142122	0.018752	0.137387	0.0227087	0.0940585	0.0211195	0.0105649	0.020717	0.0153992	0.0275966	0.0214607	0.0297906	0.157082	0.0277825	0.0513592	0.0233201	0.0713287	0.0300509	0.0548176	0.0260347	0.0519542	0.0286378	0.0558588	0.0280057
	94	0.151982	0.0339301	0.172251	0.0287086	0.0106441	0.020925	0.0102873	0.0168061	0.0393462	0.0286113	0.0416488	0.0266978	0.0671637	0.0234688	0.0369306	0.0262207							94	0.146468	0.0193358	0.141766	0.0231952	0.097172	0.0215412	0.0106021	0.0208657	0.0152876	0.027671	0.0214607	0.029865	0.159871	0.0278569	0.0521401	0.0232085	0.0725187	0.0302369	0.0556357	0.0262207	0.0534417	0.0287494	0.0567885	0.0281172
	96	0.155938	0.0343841	0.176695	0.0292923	0.0108387	0.0213141	0.0106117	0.0173899	0.0404489	0.0290005	0.0428488	0.027087	0.0685768	0.0238779	0.0377487	0.02689							96	0.150749	0.0196925	0.145787	0.0234871	0.0998962	0.0217357	0.0107136	0.0210145	0.015362	0.0279685	0.021721	0.0299394	0.163441	0.0280428	0.0532185	0.0232457	0.0740062	0.0305344	0.0566398	0.0263694	0.0544085	0.0289725	0.0581644	0.0284147
	98	0.160641	0.0351949	0.182078	0.0299085	0.0112603	0.0218006	0.0110008	0.0176818	0.0417137	0.0297464	0.0443082	0.0278978	0.0695437	0.0240266	0.0385296	0.0271132							98	0.155387	0.0201466	0.15023	0.024006	0.102945	0.0224492	0.0106764	0.0210145	0.015362	0.02808	0.0217954	0.0297906	0.166565	0.02808	0.0539995	0.0232829	0.0753821	0.0306459	0.0577554	0.0265925	0.0551523	0.0290097	0.0590569	0.0285635
	100	0.164695	0.0357463	0.187073	0.0305247	0.0115522	0.0221249	0.0113252	0.0179088	0.0429137	0.0300383	0.0454758	0.0282545	0.070994	0.0241754	0.0391246	0.0272991							100	0.159538	0.0206655	0.154382	0.0244924	0.105799	0.0228709	0.0108996	0.0210517	0.0152876	0.0284147	0.0220557	0.0301253	0.169652	0.028266	0.0550407	0.0233944	0.0768324	0.0309806	0.0590569	0.0266297	0.0562307	0.0292328	0.0601354	0.0288238
	102	0.168489	0.0362976	0.191516	0.0310761	0.0117468	0.0229357	0.0115522	0.0185899	0.0437569	0.0304275	0.0466433	0.0286113	0.0722956	0.0245101	0.0399427	0.0277825							102	0.163235	0.0208601	0.158079	0.0249141	0.108328	0.0230654	0.0110855	0.021312	0.0155108	0.0286006	0.0223904	0.0304972	0.173482	0.0287122	0.0561935	0.0235804	0.0783943	0.0314269	0.0601725	0.0271503	0.0571976	0.0297534	0.0613254	0.0290097
	104	0.172251	0.0364922	0.195667	0.0314004	0.0119089	0.0227411	0.0117468	0.018298	0.0447623	0.0305247	0.0477136	0.028741	0.0740805	0.0249191	0.0408724	0.0280428							104	0.167127	0.0210222	0.161614	0.0249789	0.110988	0.02326	0.0112342	0.021312	0.0156223	0.0291213	0.0226135	0.0308319	0.177163	0.0290469	0.057086	0.0238035	0.0798074	0.0318731	0.0618832	0.0274478	0.0584248	0.0301253	0.0625153	0.029456
	106	0.176046	0.0370111	0.200143	0.0317572	0.012136	0.0230654	0.0119738	0.0187196	0.0457028	0.0309139	0.0487514	0.0290005	0.0756424	0.0253282	0.0415046	0.0283775							106	0.170727	0.0213466	0.165116	0.0253357	0.113453	0.0235195	0.0115317	0.0215723	0.0156595	0.0294931	0.022911	0.0309434	0.180696	0.02927	0.058276	0.0239151	0.0812205	0.0321334	0.0631475	0.0277082	0.0593172	0.0307947	0.0637797	0.0297163
	108	0.179354	0.0372705	0.204067	0.0321139	0.012363	0.0230654	0.0121684	0.018752	0.0463514	0.0310761	0.0496595	0.029195	0.0765721	0.0253654	0.0422483	0.0287494							108	0.174295	0.0214439	0.168554	0.02566	0.11582	0.0236168	0.0115689	0.0217582	0.0159942	0.0296047	0.0231713	0.0312409	0.183634	0.0295303	0.0590569	0.0240266	0.082522	0.0322822	0.0641888	0.0279685	0.0602841	0.0310922	0.0647466	0.0299394
	110	0.1825	0.0376273	0.208056	0.0322761	0.0124603	0.0235195	0.0122981	0.0190763	0.0472271	0.0312382	0.0505351	0.0292599	0.0777249	0.0254026	0.0428433	0.0287866							110	0.176922	0.021606	0.171441	0.0257248	0.117766	0.0238114	0.0115689	0.0216838	0.0159198	0.0296419	0.0232457	0.0312781	0.186535	0.0296047	0.0602841	0.0238407	0.0837864	0.0323194	0.0647838	0.0281172	0.0607675	0.031055	0.0654903	0.029865
	112	0.185257	0.0377895	0.211397	0.0325355	0.0126224	0.0234871	0.0123954	0.0191088	0.0478757	0.0315301	0.0512811	0.0292275	0.0787661	0.0254397	0.043364	0.028861							112	0.182532	0.021606	0.173743	0.0258221	0.119582	0.0237465	0.0116061	0.0215723	0.0157339	0.0297163	0.0233201	0.0313525	0.189435	0.0297163	0.0612882	0.0239151	0.0853111	0.0324309	0.0656762	0.0279313	0.0615857	0.0311666	0.0663828	0.0300881
	114	0.188143	0.0378219	0.214867	0.032795	0.0125576	0.0233898	0.0124603	0.0190763	0.0484271	0.0312707	0.052027	0.0292923	0.0802536	0.0255513	0.0439589	0.028675							114	0.185257	0.0215736	0.176662	0.025887	0.121269	0.0238438	0.0115689	0.0215723	0.0156595	0.0297906	0.0234316	0.0311666	0.192336	0.0297534	0.0617716	0.0236548	0.0860548	0.0325053	0.0662712	0.0279685	0.0623666	0.0311666	0.0672381	0.0299394
	116	0.191354	0.0382111	0.218467	0.0330544	0.0127522	0.0238114	0.0124603	0.0192709	0.0491081	0.0316599	0.0528378	0.0297788	0.0815924	0.0256629	0.0448514	0.0291585							116	0.187656	0.0217357	0.179322	0.0261465	0.12315	0.0241357	0.0116805	0.0213863	0.0157339	0.0298278	0.0235432	0.0312409	0.195869	0.0296791	0.0629244	0.0238035	0.0875051	0.0326912	0.0674612	0.028266	0.0637053	0.0312781	0.0684653	0.0300881
	118	0.195408	0.0389246	0.22304	0.0335409	0.0129792	0.024006	0.0127522	0.0194007	0.0502432	0.0317896	0.053908	0.0301031	0.0837492	0.0262579	0.0461902	0.0296047							118	0.191743	0.0221574	0.182889	0.0264383	0.125679	0.0244924	0.011978	0.0217582	0.0160314	0.0302741	0.0238407	0.0314641	0.200219	0.0299766	0.0641888	0.0241754	0.0899223	0.0331747	0.069209	0.028675	0.0651184	0.0317616	0.06999	0.03046
	120	0.199364	0.0392813	0.22732	0.0339301	0.0131738	0.0242654	0.0130116	0.0197574	0.0514108	0.0322436	0.055108	0.0304923	0.0856086	0.0267785	0.0472314	0.0302369							120	0.195829	0.0224168	0.186651	0.0266978	0.128501	0.024687	0.0122011	0.021907	0.0161801	0.0305716	0.0243241	0.0319475	0.204384	0.0304972	0.0654531	0.0242869	0.0915957	0.033435	0.0702875	0.0288981	0.0664572	0.0321334	0.0712915	0.0309063
	122	0.203321	0.0398327	0.231861	0.0344166	0.0134332	0.0246546	0.0132711	0.0200817	0.0523189	0.0324382	0.0561134	0.0307193	0.0871332	0.0269272	0.0479008	0.03046							122	0.199202	0.0228709	0.190316	0.0271194	0.130869	0.0251411	0.0124242	0.0220929	0.0164776	0.0309434	0.0245844	0.0324681	0.207768	0.0309063	0.06642	0.0245844	0.0931576	0.0339184	0.0714403	0.0293816	0.0675728	0.0324309	0.0725931	0.0312037
	124	0.206986	0.0401245	0.235753	0.034676	0.0137575	0.0247195	0.0134332	0.0201142	0.053227	0.0329896	0.0570539	0.0311085	0.0891042	0.027485	0.0489792	0.0313153							124	0.203062	0.0228709	0.193851	0.0271843	0.133301	0.0252059	0.0127589	0.0223532	0.0167751	0.0315756	0.0249563	0.0330259	0.211971	0.0315012	0.0676472	0.0249191	0.0947566	0.0344762	0.0729277	0.0302741	0.0690603	0.0330631	0.0740805	0.0316872
	126	0.21078	0.040384	0.240163	0.0350003	0.0138548	0.0248492	0.0135954	0.0202115	0.0543296	0.0328923	0.0583836	0.0312058	0.0905916	0.0278569	0.0499461	0.0318731							126	0.20718	0.0231952	0.197581	0.0274437	0.135895	0.0254654	0.0129449	0.0227994	0.0169239	0.0322078	0.0254397	0.0333606	0.215392	0.0317244	0.0688372	0.0250679	0.0961697	0.0349968	0.073969	0.0306088	0.0699156	0.0334722	0.0750102	0.0320591
	128	0.214283	0.0407732	0.244509	0.0352598	0.014017	0.0252708	0.0138548	0.0206979	0.0552053	0.0335085	0.0592268	0.0317572	0.0917816	0.0282288	0.0506898	0.0320962							128	0.210748	0.0233573	0.201213	0.0275735	0.138555	0.0256276	0.013168	0.022911	0.0169611	0.0324681	0.0257372	0.0338812	0.21833	0.0323194	0.0697296	0.025291	0.0974713	0.0352943	0.0750102	0.0309434	0.0708453	0.0336209	0.0762002	0.0325053
	130	0.217688	0.0411299	0.248401	0.0356814	0.0141467	0.0251411	0.014017	0.0206331	0.0560485	0.033476	0.0601998	0.031822	0.0926741	0.0284147	0.0510245	0.0327284							130	0.213699	0.0235195	0.204132	0.0278978	0.140598	0.0258546	0.0132423	0.022911	0.0171098	0.032654	0.0259232	0.0339184	0.221007	0.0324309	0.0704734	0.0252538	0.0982894	0.0352571	0.075754	0.0309434	0.071589	0.0336581	0.0771299	0.0326169
	132	0.220867	0.0413894	0.25265	0.0359408	0.0143089	0.0255303	0.0140494	0.0208601	0.0568593	0.0336058	0.0611079	0.0317896	0.0936038	0.0283031	0.0515079	0.0329515							132	0.217072	0.0236492	0.207537	0.0280599	0.142739	0.0259843	0.0132052	0.0227623	0.0170726	0.0326912	0.0260347	0.03403	0.223499	0.0324309	0.070994	0.0252538	0.0993306	0.0353687	0.0764233	0.0314269	0.0721468	0.0338812	0.0776505	0.0326169
	134	0.224564	0.0416488	0.256574	0.0362003	0.0145035	0.0256276	0.0142116	0.020925	0.0575728	0.0338004	0.0621133	0.0321463	0.0948682	0.0283775	0.0524004	0.0329887							134	0.223396	0.0238438	0.210456	0.0281897	0.144976	0.0260816	0.0132052	0.0229482	0.0168867	0.0329515	0.0261091	0.0341043	0.226474	0.0325425	0.0718865	0.0252538	0.100372	0.0357034	0.0773158	0.0325053	0.0728906	0.0339928	0.0786918	0.0326912
	136	0.228002	0.0422002	0.26066	0.0366543	0.0146656	0.0260492	0.0145359	0.0213466	0.0585133	0.0340922	0.0629889	0.0324706	0.095835	0.0286378	0.0527723	0.0331003							136	0.225569	0.0241357	0.213407	0.0286113	0.147052	0.0263411	0.0133539	0.0228738	0.0169239	0.0329144	0.026295	0.0341787	0.228816	0.032654	0.0723328	0.0251422	0.101376	0.0357034	0.0781711	0.0326169	0.0735227	0.0339556	0.0792124	0.0328028
	138	0.231374	0.0426542	0.264876	0.0372705	0.0148602	0.0261789	0.0147629	0.0214763	0.0592593	0.0344166	0.063897	0.0325679	0.0968763	0.0283403	0.0532557	0.0328772							138	0.227548	0.0243303	0.216229	0.0289356	0.148836	0.0266978	0.0130564	0.0225391	0.0168123	0.0328028	0.0261463	0.0339928	0.231308	0.0323194	0.0729649	0.0249191	0.102268	0.0355175	0.0786918	0.0324309	0.0741921	0.0337325	0.0800677	0.0326169
	140	0.234001	0.0429461	0.268282	0.0374976	0.0149899	0.0265356	0.0148927	0.0217682	0.059843	0.034676	0.0646429	0.0328274	0.0981778	0.0285635	0.0536648	0.0325053							140	0.229818	0.0245249	0.218726	0.028968	0.15049	0.0278978	0.0133539	0.0225763	0.016552	0.0328028	0.0262207	0.033844	0.234283	0.0324681	0.0739318	0.0247704	0.103793	0.0355546	0.0802908	0.0318731	0.0753821	0.035034	0.0808114	0.032654
	142	0.236564	0.0427839	0.270974	0.0374327	0.0150548	0.0261789	0.0148278	0.0215412	0.0604592	0.0344814	0.0652916	0.0326977	0.0999256	0.0287866	0.0544457	0.0336209							142	0.231764	0.02446	0.220445	0.028968	0.151852	0.0281572	0.0133539	0.0225391	0.0167379	0.0329144	0.0262207	0.0341415	0.237853	0.0326169	0.0750102	0.0250679	0.105392	0.035815	0.0811461	0.0320962	0.076349	0.0354431	0.0830427	0.0328028
	144	0.239061	0.043011	0.274249	0.03753	0.0149575	0.0266329	0.0147954	0.0216385	0.0610754	0.0346111	0.065778	0.0327301	0.101487	0.0289725	0.0551151	0.0336581							144	0.234326	0.0243303	0.223072	0.0289356	0.153863	0.0280924	0.0133911	0.0226507	0.0167379	0.0332119	0.0264438	0.0341043	0.2412	0.0326169	0.075754	0.0249563	0.106731	0.0364843	0.0817411	0.0323194	0.0770927	0.035815	0.0854226	0.0329887
	146	0.242823	0.0433028	0.278044	0.0378219	0.0151197	0.0262113	0.0149251	0.0215736	0.0618862	0.0345463	0.0668159	0.0329571	0.103198	0.0294931	0.0563795	0.0341043							146	0.237666	0.0247519	0.226348	0.028968	0.155841	0.0284491	0.0136886	0.022911	0.0168867	0.033435	0.0266669	0.0345878	0.245216	0.0330631	0.0769068	0.025291	0.108516	0.0371165	0.0830798	0.0325797	0.0784314	0.0358893	0.0866498	0.0334722
	148	0.246001	0.0434974	0.281481	0.0379192	0.0152494	0.0264059	0.0150224	0.0216709	0.0625673	0.0347409	0.0676591	0.0328598	0.105206	0.0301625	0.0573463	0.0349597							148	0.241039	0.0248816	0.229429	0.0290977	0.158176	0.0284167	0.0139489	0.0233201	0.0172957	0.0341787	0.0273363	0.0353315	0.249939	0.0338068	0.0783571	0.0256629	0.110115	0.0379346	0.0846045	0.033249	0.0797702	0.0366703	0.0881373	0.0339184
	150	0.249212	0.0436272	0.285049	0.0381138	0.0153143	0.0266654	0.015217	0.0218655	0.0632808	0.0348382	0.0683401	0.0331841	0.106173	0.0305716	0.0579785	0.0349968							150	0.243439	0.0250762	0.232218	0.0292599	0.15996	0.0285464	0.0142092	0.023506	0.0174817	0.0345878	0.0277082	0.0355546	0.25269	0.0342159	0.0789893	0.0258116	0.111565	0.0385296	0.0856086	0.0336581	0.0807742	0.0375628	0.0891413	0.0344018
	152	0.252293	0.0439191	0.289038	0.0384057	0.0154764	0.0265032	0.0153143	0.0218006	0.0639943	0.0351301	0.0692807	0.033249	0.107103	0.0307575	0.0582388	0.0353315							152	0.246293	0.0255951	0.235007	0.0293572	0.161906	0.0290977	0.0142836	0.0236548	0.0174817	0.0348109	0.0277825	0.0360009	0.255256	0.0344018	0.0798446	0.0257744	0.112569	0.0387527	0.0863895	0.0338812	0.0816667	0.0377115	0.0901826	0.0345506
	154	0.255893	0.0443731	0.292735	0.03873	0.0155737	0.0270546	0.0153791	0.0221249	0.0648375	0.0353895	0.0702212	0.0336382	0.107846	0.0306088	0.0586851	0.0355175							154	0.249244	0.0259194	0.237991	0.0295842	0.163884	0.0298437	0.014172	0.0237291	0.0174445	0.035034	0.0279313	0.0360381	0.257079	0.0345134	0.080328	0.0257372	0.113276	0.0387899	0.0867242	0.0336581	0.0817783	0.0373396	0.0908891	0.0345506
	156	0.259298	0.0446974	0.296984	0.0392164	0.0158656	0.0271194	0.0155413	0.0223519	0.065551	0.035649	0.0712266	0.0338004	0.109185	0.0307575	0.0593172	0.0355546							156	0.252098	0.0261465	0.240942	0.0297788	0.166025	0.0302329	0.0142836	0.0236176	0.0174817	0.0348853	0.0281544	0.0360009	0.259421	0.0344762	0.0809974	0.0257	0.11402	0.0389759	0.0872448	0.0338812	0.0825964	0.0376371	0.0912982	0.0344762
	158	0.261504	0.0447947	0.300227	0.0392813	0.0158007	0.0274437	0.0157359	0.0225141	0.0661996	0.0356814	0.0717779	0.0337679	0.109743	0.0309063	0.0598007	0.035629							158	0.253687	0.0263411	0.24305	0.029941	0.167224	0.0302653	0.014172	0.0234316	0.0173329	0.0349968	0.02808	0.0360753	0.261541	0.0345134	0.0814064	0.0256629	0.114689	0.0389759	0.0880629	0.0338068	0.0829683	0.0373768	0.0919676	0.0344018
	160	0.263676	0.045119	0.303113	0.0395732	0.0159305	0.027314	0.0156386	0.0223195	0.0666213	0.0357787	0.072232	0.0338004	0.111305	0.0306831	0.0605444	0.03522							160	0.255082	0.0264059	0.244671	0.0300058	0.16836	0.0304275	0.0139489	0.022911	0.017147	0.034439	0.0279685	0.0355546	0.26459	0.0341787	0.0821873	0.0252538	0.116288	0.0394221	0.0892901	0.033435	0.0839723	0.0372281	0.0927113	0.0342159
	162	0.265914	0.0449569	0.305643	0.0394435	0.0158656	0.0274113	0.015671	0.0223195	0.0672375	0.0356814	0.072686	0.0339625											162	0.257352	0.0262438	0.246488	0.0298761	0.169851	0.0303626
	164	0.26919	0.0453136	0.309146	0.0398975	0.0160602	0.0273789	0.0158007	0.0225141	0.0677564	0.0358111	0.0735617	0.0340274											164	0.259979	0.0264059	0.249277	0.0301031	0.171538	0.0306545
	166	0.272401	0.0455731	0.312973	0.0400921	0.0160602	0.0274762	0.0159629	0.0227411	0.068632	0.0358435	0.0744049	0.034222											166	0.263255	0.0266005	0.251936	0.0302653	0.173581	0.0306869
	168	0.27626	0.0460595	0.317156	0.0404164	0.0162548	0.027768	0.0161575	0.0229033	0.0694104	0.0362327	0.0754103	0.0344166											168	0.265979	0.0268275	0.254887	0.0304599	0.175786	0.0312707
	170	0.279082	0.0462866	0.320464	0.0407407	0.0163196	0.0276383	0.0161575	0.0229357	0.070059	0.0362003	0.0762535	0.0346436											170	0.268833	0.0268924	0.257936	0.0305896	0.17757	0.0312707
	172	0.281709	0.0464812	0.323675	0.040838	0.0165142	0.0278329	0.0162548	0.0233573	0.0707401	0.0362976	0.0769346	0.0344814											172	0.27279	0.0272167	0.260141	0.0307842	0.179289	0.0314004
	174	0.284822	0.0466433	0.327145	0.0410975	0.0167088	0.0280924	0.0165467	0.0234546	0.0713887	0.0366543	0.0777129	0.0350003											174	0.275773	0.027314	0.262768	0.0308491	0.18104	0.0316274
	176	0.288065	0.0471298	0.330972	0.0414218	0.0167088	0.0283518	0.0166764	0.0234222	0.072232	0.0367192	0.078621	0.0349679											176	0.278498	0.0274437	0.265493	0.0310437	0.182824	0.0316599
	178	0.29147	0.0472595	0.334799	0.0415515	0.016871	0.0281248	0.0167088	0.0233573	0.072913	0.0369462	0.0793021	0.0352922											178	0.28119	0.0276383	0.268703	0.0312707	0.184867	0.0319517
	180	0.294778	0.0474541	0.338205	0.041811	0.0170007	0.0286113	0.016871	0.0239735	0.0737238	0.0371733	0.0803075	0.0354544											180	0.284108	0.027768	0.271428	0.0313031	0.186813	0.032049
	182	0.296951	0.0475838	0.341253	0.0421353	0.0170331	0.0284815	0.0168386	0.0237141	0.0742103	0.0372705	0.0808588	0.0355841											182	0.285568	0.027768	0.273276	0.0312058	0.18824	0.0322436
	184	0.298087	0.0475514	0.343264	0.0419083	0.0169683	0.0283843	0.0167413	0.0236168	0.0743724	0.0369462	0.0811507	0.0352922											184	0.285989	0.0274437	0.274444	0.0311409	0.188856	0.032049
	186	0.300973	0.0474541	0.345372	0.041811	0.016871	0.0279951	0.0167088	0.0233249	0.0749238	0.0367516	0.0818642	0.0348706											186	0.289265	0.0273464	0.276682	0.0309788	0.19051	0.0318869
	time	Endochitinase - colloidal chitin added																						time	Endochitinase - chitosan added
		WT_1_collchi	WT_1_BOIL_collchi	WT_2_collchi	WT_2_BOIL_collchi	DCHIA_1_collchi	DCHIA_1_BOIL_collchi	DCHIA_2_collchi	DCHIA_2_BOIL_collchi	D2345_1_collchi	D2345_1_BOIL_collchi	D2345_2_collchi	D2345_2_BOIL_collchi	D2069_1_collchi	D2069_1_collchi boil	D2069_2_collchi	D2069_2_collchi boil								WT_1_chit	WT_1_BOIL_chit	WT_2_chit	WT_2_BOIL_chit	WT_3_chit	WT_3_BOIL_chit	DCHIA_1_chitosan	DCHIA_1_chitosan boil	DCHIA_2_chitosan	DCHIA_2_chitosan boil	DCHIA_3_chitosan	DCHIA_3_chitosan boil	D2345_1_chitosan	D2345_1_chitosan boil	D2345_2_chitosan	D2345_2_chitosan boil	D2345_3_chitosan	D2345_3_chitosan boil	D2069_1_chitosan	D2069_1_chitosan boil	D2069_2_chitosan	D2069_2_chitosan boil	D2069_3_chitosan	D2069_3_chitosan boil
	2	-0.0166959	-0.0151716	-0.0151067	-0.0127716	-0.0165013	-0.0145229	-0.0169553	-0.0158202	-0.0160472	-0.0126095	-0.0153013	-0.0131932	-0.0210814	-0.0154661	-0.0214161	-0.0166933							2	-0.016631	-0.01355	-0.0142959	-0.0132905	-0.0145554	-0.0112473	-0.0199658	-0.0177346	-0.0188874	-0.018218	-0.0175114	-0.0104459	-0.0213417	-0.0195939	-0.0167305	-0.0191105	-0.0178089	-0.0167305	-0.0178089	-0.017028	-0.0181064	-0.0153174	-0.0190733	-0.0174742
	4	-0.0117662	-0.017085	-0.00943115	-0.0159499	-0.0176688	-0.0159824	-0.0181553	-0.0177337	-0.016631	-0.0148472	-0.0159175	-0.0151716	-0.0203005	-0.0171768	-0.0219367	-0.0215648							4	-0.0108906	-0.0146527	-0.00875008	-0.0154634	-0.012577	-0.0148472	-0.021788	-0.0200402	-0.0213417	-0.0201145	-0.0207467	-0.0113384	-0.0143877	-0.020412	-0.0179577	-0.0204492	-0.0179577	-0.0215276	-0.0195195	-0.0192964	-0.020003	-0.0197055	-0.0190733	-0.0198542
	6	-0.00524745	-0.0174742	-0.00187455	-0.016631	-0.0180904	-0.0164688	-0.0181229	-0.0180256	-0.0156256	-0.0155932	-0.0146851	-0.0156905	-0.0183296	-0.017623	-0.0211186	-0.0217136							6	-0.00382046	-0.0151391	-0.00245833	-0.0159499	-0.00839333	-0.0151067	-0.0220111	-0.0204492	-0.0223086	-0.0207467	-0.0219367	-0.0115243	-0.00791715	-0.020598	-0.0173255	-0.0205608	-0.0159124	-0.0215276	-0.0180692	-0.0194824	-0.0184783	-0.0197427	-0.0172883	-0.020003
	8	0.0018551	-0.0171823	0.00642797	-0.0162094	-0.0177985	-0.0163715	-0.018058	-0.0180904	-0.0145554	-0.0155932	-0.0132257	-0.0155607	-0.0164702	-0.0176974	-0.0202261	-0.0215648							8	0.00337939	-0.0153337	0.00386586	-0.0160472	-0.0042745	-0.015204	-0.0222714	-0.0205236	-0.0224201	-0.0208211	-0.0223086	-0.0114871	-0.0025622	-0.0208583	-0.016433	-0.0209698	-0.0141274	-0.0218623	-0.0168049	-0.0197799	-0.0171768	-0.020003	-0.015838	-0.0203005
	10	0.00866576	-0.0167283	0.0141143	-0.0158851	-0.0177337	-0.0162418	-0.0178958	-0.0179607	-0.0134851	-0.0154959	-0.0120257	-0.015431	-0.0149455	-0.0181808	-0.0196683	-0.0220111							10	0.00976844	-0.0155283	0.00957385	-0.0161769	-0.000447558	-0.0151391	-0.0227548	-0.021007	-0.022792	-0.0212302	-0.0227548	-0.0120449	0.00227214	-0.0214161	-0.0156149	-0.021602	-0.0126399	-0.0223458	-0.0158752	-0.0204492	-0.0162099	-0.0206352	-0.0144249	-0.021007
	12	0.015217	-0.0163391	0.021606	-0.0154634	-0.0176688	-0.0161445	-0.0178958	-0.0177985	-0.0125446	-0.0156256	-0.0108257	-0.015431	-0.0131977	-0.0189617	-0.019222	-0.0228292							12	0.0160926	-0.015658	0.0151845	-0.0163067	0.00311993	-0.0152689	-0.0235729	-0.0218995	-0.0235358	-0.0221598	-0.0234614	-0.013049	0.00855677	-0.0223086	-0.0147968	-0.0226433	-0.0108549	-0.0232383	-0.0146852	-0.0213789	-0.015243	-0.0214533	-0.0130862	-0.021788
	14	0.0218979	-0.015658	0.029195	-0.0149445	-0.0176688	-0.0159499	-0.0178634	-0.0176364	-0.0117014	-0.0154634	-0.00972303	-0.0152364	-0.0102228	-0.0188502	-0.0177346	-0.0227176							14	0.0220276	-0.0155607	0.0206655	-0.0163391	0.00659013	-0.0151391	-0.0237217	-0.0220855	-0.0236473	-0.0222342	-0.0237217	-0.0133093	0.0172586	-0.0223458	-0.0128259	-0.0226433	-0.00765684	-0.0233126	-0.0122309	-0.0214533	-0.0130118	-0.021602	-0.0105574	-0.0218251
	16	0.0284815	-0.0151716	0.0365895	-0.0143932	-0.0176039	-0.0158851	-0.0179283	-0.0175715	-0.0107608	-0.0153986	-0.00868522	-0.0151391	-0.00616935	-0.0176974	-0.0153918	-0.0218623							16	0.0278329	-0.0155607	0.0263086	-0.0162094	0.01019	-0.014977	-0.0229408	-0.0213045	-0.0229779	-0.0215648	-0.0229408	-0.0124168	0.0272247	-0.021602	-0.010074	-0.0218995	-0.00352906	-0.0226061	-0.00903276	-0.0205236	-0.0100368	-0.0207839	-0.00706184	-0.021007
	18	0.034903	-0.0146202	0.0441785	-0.0139716	-0.0174742	-0.0157553	-0.0178634	-0.0174094	-0.00985276	-0.0153337	-0.00751768	-0.014977	-0.00312	-0.017028	-0.0137555	-0.0214161							18	0.0335085	-0.015431	0.031595	-0.0161769	0.0133684	-0.0149445	-0.022383	-0.0207839	-0.0224201	-0.0210442	-0.0224201	-0.0118218	0.0351456	-0.0209698	-0.00780559	-0.0213045	-0.000330966	-0.0221226	-0.00642966	-0.0199286	-0.00758246	-0.0202261	-0.00404968	-0.0204492
	20	0.0414542	-0.0141986	0.0518	-0.0134527	-0.0176364	-0.0157229	-0.0178634	-0.0174742	-0.0089771	-0.0152689	-0.00651229	-0.014977	-0.000516902	-0.0165074	-0.0121937	-0.0210814							20	0.0392489	-0.0154634	0.0370111	-0.0161769	0.0167737	-0.0149121	-0.0220111	-0.020412	-0.0221598	-0.020598	-0.0221226	-0.0113012	0.0422111	-0.020598	-0.00583467	-0.0209698	0.00245807	-0.0217508	-0.00442155	-0.0195939	-0.00557436	-0.0199658	-0.00178127	-0.0200402
	22	0.0482325	-0.0137121	0.0593566	-0.0129986	-0.0176039	-0.0156256	-0.0178634	-0.0173769	-0.00813388	-0.0150743	-0.00540961	-0.0148797	0.00204901	-0.0160983	-0.0108921	-0.0206352							22	0.0447298	-0.0153662	0.0423948	-0.0162094	0.020179	-0.0148148	-0.0216764	-0.0201145	-0.0218995	-0.020412	-0.0218623	-0.0110037	0.0490164	-0.0203005	-0.00412406	-0.020598	0.00535867	-0.0215276	-0.00230189	-0.0192964	-0.00352906	-0.0195567	0.000449965	-0.0196683
	24	0.0550107	-0.0131932	0.0671077	-0.0125446	-0.0176039	-0.0155932	-0.0178634	-0.0172796	-0.00719336	-0.0150094	-0.0042745	-0.0147824	0.00405712	-0.0160611	-0.00996244	-0.0207095							24	0.050373	-0.0152689	0.0477784	-0.0161121	0.0236817	-0.0147824	-0.0217136	-0.0200402	-0.0218995	-0.0204492	-0.0218995	-0.0109293	0.0553382	-0.0203377	-0.0025622	-0.0207095	0.00751553	-0.0215276	-0.00066565	-0.0192964	-0.00207876	-0.0195939	0.00245807	-0.0197055
	26	0.0618862	-0.0124797	0.0751184	-0.0119933	-0.0174742	-0.0154959	-0.017831	-0.0172148	-0.00615554	-0.0148472	-0.00317182	-0.0146202	0.00666022	-0.0159496	-0.00866089	-0.0204492							26	0.0559837	-0.0151716	0.0531945	-0.0160148	0.0271194	-0.0146527	-0.0217508	-0.0201517	-0.021788	-0.0203748	-0.0218251	-0.0110037	0.0622922	-0.0203005	-0.000851586	-0.020598	0.0102674	-0.0214905	0.00134246	-0.0191477	-7.06556e-05	-0.0194452	0.00457774	-0.0196311
	28	0.0684699	-0.0118311	0.0830317	-0.0113771	-0.0173769	-0.0153662	-0.0176688	-0.0169877	-0.00527989	-0.0146851	-0.00177726	-0.0144256	0.00956082	-0.0152802	-0.00706184	-0.0201145							28	0.0612376	-0.0151067	0.0584809	-0.0159499	0.0302653	-0.0144905	-0.0213045	-0.0197055	-0.0213789	-0.0199286	-0.0214161	-0.0104087	0.0697296	-0.019817	0.0012309	-0.0202261	0.0132795	-0.0210442	0.00349931	-0.0186642	0.00204901	-0.0190733	0.00718084	-0.0191477
	30	0.0747616	-0.0113122	0.0905234	-0.0108906	-0.0173121	-0.0152689	-0.0176364	-0.0169229	-0.0042745	-0.0145878	-0.000707012	-0.0143283	0.0119036	-0.0149455	-0.0057231	-0.0196683							30	0.0659726	-0.0149445	0.0634105	-0.0158851	0.0335085	-0.0144581	-0.021007	-0.0194824	-0.0210442	-0.0197427	-0.0210814	-0.0102599	0.076163	-0.0195567	0.00282994	-0.020003	0.0157711	-0.0207839	0.00535867	-0.0184039	0.00387118	-0.018813	0.00926332	-0.0188874
	32	0.0812155	-0.010696	0.0978855	-0.0104041	-0.0172472	-0.0150094	-0.0176039	-0.016858	-0.00326912	-0.0143608	0.000395667	-0.0141662	0.0141348	-0.0146108	-0.00438437	-0.0195567							32	0.070805	-0.0147824	0.0683077	-0.0157553	0.036557	-0.0142635	-0.0208955	-0.0191849	-0.0208955	-0.0195195	-0.021007	-0.00996244	0.0824848	-0.0192592	0.0043918	-0.0197427	0.0182626	-0.020598	0.00714365	-0.0181808	0.00550742	-0.018627	0.0112714	-0.0185527
	34	0.0877343	-0.0101122	0.10541	-0.00982033	-0.0171823	-0.0151067	-0.0175715	-0.0167607	-0.00239346	-0.0141337	0.00143348	-0.014004	0.0161429	-0.0145365	-0.00349187	-0.0191477							34	0.075994	-0.0146527	0.0733671	-0.0156256	0.0397678	-0.0141986	-0.0207467	-0.0191849	-0.0208211	-0.019408	-0.0208211	-0.00988807	0.0885835	-0.0191849	0.00610241	-0.0196311	0.020531	-0.0204492	0.00896582	-0.0180692	0.00718084	-0.0185527	0.013168	-0.0184783
	36	0.0941234	-0.00946358	0.113064	-0.00936628	-0.0171499	-0.0151067	-0.0175715	-0.0167607	-0.00142051	-0.0141662	0.00250373	-0.0139067	0.0182626	-0.0143133	-0.00237626	-0.0192964							36	0.081248	-0.0146202	0.0783615	-0.0155932	0.0430758	-0.014231	-0.0206352	-0.0191105	-0.020598	-0.0193708	-0.0206723	-0.00981369	0.0950913	-0.0188874	0.00762709	-0.0194824	0.0230969	-0.0203377	0.0107508	-0.0180321	0.00863114	-0.0185155	0.015362	-0.0184039
	38	0.100415	-0.0089771	0.120782	-0.00881494	-0.017085	-0.0149445	-0.0175066	-0.016631	-0.000544853	-0.0139067	0.003801	-0.0138743	0.0204938	-0.014239	-0.00129783	-0.0189245							38	0.0862749	-0.0144905	0.0833885	-0.0155607	0.0462217	-0.0141013	-0.0206723	-0.0190733	-0.0206723	-0.019408	-0.0207467	-0.00981369	0.10119	-0.0189617	0.00900301	-0.0195195	0.0254026	-0.0203377	0.0124614	-0.0179577	0.0100443	-0.0184039	0.0170354	-0.0182552
	40	0.105961	-0.00849063	0.127593	-0.00842576	-0.017085	-0.014977	-0.0174418	-0.0165661	0.000233508	-0.0138094	0.00467666	-0.0137121	0.0227623	-0.0141274	4.09059e-05	-0.0191105							40	0.0901991	-0.0144905	0.0871181	-0.0154959	0.0487189	-0.0140365	-0.0206352	-0.0189989	-0.0206352	-0.019408	-0.0206352	-0.00985088	0.107884	-0.0190733	0.0105649	-0.0195567	0.0277825	-0.0203005	0.0141348	-0.0180321	0.0118292	-0.0184411	0.0189692	-0.0182924
	42	0.112707	-0.00793929	0.134825	-0.00793929	-0.0170526	-0.0149121	-0.0174094	-0.0165013	0.0011416	-0.013777	0.0057469	-0.0136473	0.0252538	-0.0139787	0.00119371	-0.0187386							42	0.0951612	-0.0143283	0.092145	-0.0153013	0.0518324	-0.0138419	-0.0205236	-0.0189245	-0.020598	-0.019222	-0.0205236	-0.00962776	0.114577	-0.0188502	0.0122755	-0.0193708	0.0303856	-0.0201517	0.0157711	-0.0178833	0.0137258	-0.0182924	0.0209773	-0.0180692
	44	0.119777	-0.00722579	0.143063	-0.00742038	-0.0170202	-0.0148148	-0.0175066	-0.0164364	0.00227671	-0.0135824	0.0070766	-0.0135175	0.0275222	-0.013644	0.0023837	-0.0185527							44	0.101064	-0.014231	0.0977882	-0.0152689	0.0554972	-0.0138419	-0.0203005	-0.0186642	-0.0203377	-0.0191105	-0.0203748	-0.00936745	0.121234	-0.0185899	0.0139117	-0.0191849	0.0329515	-0.0199658	0.0178164	-0.017623	0.0155851	-0.0178461	0.0232829	-0.0178461
	46	0.127301	-0.00664202	0.151495	-0.00690147	-0.0169877	-0.0147175	-0.0173121	-0.0163715	0.00337939	-0.0135175	0.0084063	-0.0133554	0.0296419	-0.0134952	0.00320181	-0.0184411							46	0.107226	-0.0141337	0.103691	-0.015204	0.059162	-0.013777	-0.0202633	-0.018627	-0.0203377	-0.0191477	-0.0202633	-0.00936745	0.126961	-0.0185527	0.0152505	-0.0191849	0.0349597	-0.0198542	0.0191179	-0.017623	0.0167008	-0.0175858	0.0247704	-0.0178461
	48	0.134468	-0.00615554	0.1597	-0.00625284	-0.016858	-0.0146851	-0.0172796	-0.0162418	0.00448207	-0.013323	0.00970357	-0.0132905	0.0313525	-0.0132721	0.00413149	-0.0184039							48	0.113161	-0.0140365	0.109269	-0.0152689	0.0627619	-0.013777	-0.0202633	-0.018627	-0.0202633	-0.0189245	-0.0203005	-0.0092187	0.132055	-0.0185155	0.016552	-0.0190733	0.0370421	-0.0198914	0.020717	-0.017623	0.0180395	-0.0172511	0.0265554	-0.0178089
	50	0.141441	-0.00553934	0.1681	-0.00583123	-0.0168256	-0.0146202	-0.0172148	-0.0161769	0.00542259	-0.0132257	0.0110333	-0.0131608	0.0336953	-0.0129746	0.00532148	-0.0179949							50	0.118544	-0.0139067	0.114426	-0.0151391	0.0661024	-0.01355	-0.020003	-0.0184783	-0.0200773	-0.018813	-0.0200773	-0.00899557	0.138675	-0.0183667	0.0182626	-0.0188502	0.0396824	-0.0196311	0.0226507	-0.0174371	0.0199732	-0.017028	0.0287866	-0.0175114
	52	0.148122	-0.00495557	0.176046	-0.00531232	-0.0167607	-0.0144256	-0.0171175	-0.0160148	0.00652526	-0.0130959	0.0122981	-0.0129986	0.0359637	-0.012863	0.00666022	-0.0179577							52	0.123636	-0.0138419	0.119874	-0.0151067	0.069378	-0.0133878	-0.0198914	-0.0183296	-0.0199286	-0.0185899	-0.0199286	-0.00884683	0.145591	-0.0181436	0.0198617	-0.0187386	0.0420996	-0.0194452	0.0244357	-0.0173255	0.0217582	-0.0168049	0.0310178	-0.0174742
	54	0.15503	-0.0042745	0.184251	-0.00472855	-0.0166959	-0.0143283	-0.0170526	-0.0158851	0.00759551	-0.0129662	0.0134981	-0.0129662	0.0385668	-0.012454	0.00803615	-0.0174742							54	0.129117	-0.013777	0.124901	-0.0150418	0.0727509	-0.0132257	-0.0197427	-0.018218	-0.0197799	-0.0185527	-0.0197055	-0.00866089	0.152806	-0.0179949	0.0216466	-0.0184411	0.0448143	-0.019222	0.0266297	-0.017028	0.0238407	-0.0166189	0.0331747	-0.0173999
	56	0.162165	-0.00378803	0.192489	-0.00414478	-0.016631	-0.0142635	-0.0169553	-0.0157229	0.00876305	-0.0127716	0.0149251	-0.0127716	0.0410583	-0.0122309	0.00956082	-0.0174742							56	0.134987	-0.0138094	0.130674	-0.0149121	0.0761886	-0.0131284	-0.0195567	-0.0179577	-0.0195195	-0.0183296	-0.0194824	-0.00832621	0.158979	-0.0177346	0.023506	-0.0182552	0.0477148	-0.0190733	0.0284519	-0.0162843	0.0257372	-0.0163214	0.0354059	-0.0171396
	58	0.1693	-0.00317182	0.200694	-0.0036583	-0.0164364	-0.0141013	-0.0168256	-0.0156256	0.00989816	-0.0126743	0.0162872	-0.0126419	0.043178	-0.0119705	0.0105277	-0.0171768							58	0.14076	-0.0135824	0.136058	-0.0148797	0.0797237	-0.0128365	-0.0193708	-0.0178461	-0.0194452	-0.0181808	-0.0192964	-0.00817746	0.165301	-0.0175858	0.0251422	-0.0181436	0.0502064	-0.0188502	0.0303856	-0.0159868	0.0274107	-0.0163214	0.0374512	-0.0170652
	60	0.176078	-0.00258805	0.208802	-0.00310696	-0.016404	-0.0139716	-0.0167283	-0.0154634	0.0110008	-0.0125122	0.0175196	-0.0124797	0.0454092	-0.011859	0.0116061	-0.0172511							60	0.146274	-0.0135175	0.141085	-0.0146527	0.0834209	-0.0129338	-0.0192592	-0.0178833	-0.0193336	-0.0181064	-0.0192964	-0.00817746	0.171622	-0.0175486	0.0265182	-0.0180692	0.052512	-0.0189245	0.0320591	-0.0159868	0.0289725	-0.0161355	0.039199	-0.0169908
	62	0.182435	-0.00197185	0.216391	-0.00255562	-0.0163715	-0.0139067	-0.0166959	-0.0153986	0.0120711	-0.0123824	0.0186547	-0.01235	0.0478264	-0.0115615	0.0127217	-0.0168421							62	0.152728	-0.0134851	0.146371	-0.0147824	0.0865343	-0.0128689	-0.0191105	-0.0176602	-0.0191849	-0.0179577	-0.0191477	-0.00802871	0.178242	-0.0172883	0.0283775	-0.0179205	0.0549663	-0.0187014	0.0338068	-0.0158752	0.0306459	-0.0159868	0.0411699	-0.0168793
	64	0.188759	-0.00158267	0.223688	-0.00213401	-0.0162094	-0.0137446	-0.0165661	-0.0152689	0.0128819	-0.0123176	0.0197574	-0.0122527	0.0498717	-0.011264	0.0138373	-0.0168049							64	0.157041	-0.0133554	0.150749	-0.0146202	0.0895505	-0.0126419	-0.0189989	-0.0175858	-0.0191477	-0.0178461	-0.0189989	-0.00791715	0.184229	-0.0171024	0.0298278	-0.0177717	0.0573835	-0.0185527	0.035629	-0.0158008	0.0321706	-0.0157636	0.0432524	-0.0169164
	66	0.195667	-0.000966466	0.231634	-0.00164753	-0.0162418	-0.0137446	-0.0165337	-0.0151067	0.0140819	-0.0120905	0.0212817	-0.0121554	0.0518426	-0.0111524	0.0150273	-0.0165074							66	0.163268	-0.0132905	0.156522	-0.0145878	0.093118	-0.0126095	-0.0189245	-0.0173627	-0.0189245	-0.0177346	-0.0188874	-0.00784277	0.190253	-0.0169908	0.0313153	-0.0176602	0.0598007	-0.0184783	0.0370793	-0.0158008	0.033844	-0.0156149	0.0452977	-0.0165818
	68	0.203937	-0.000382694	0.240585	-0.00112862	-0.0161769	-0.0135824	-0.0164688	-0.0150743	0.0153467	-0.0118635	0.0228709	-0.0119933	0.0563051	-0.0108177	0.0174445	-0.0168421							68	0.1705	-0.0132257	0.163138	-0.0145229	0.0973665	-0.0124797	-0.0189989	-0.0175486	-0.0190733	-0.0177346	-0.0188502	-0.00810308	0.202153	-0.017028	0.03403	-0.0177346	0.0645234	-0.0184039	0.0403146	-0.0158752	0.0365959	-0.0159124	0.0487933	-0.016433
	70	0.211915	0.000201077	0.249958	-0.000512421	-0.0160148	-0.0134527	-0.0163715	-0.0149121	0.016644	-0.0117662	0.02446	-0.0117987	0.0597635	-0.010669	0.0188948	-0.0163958							70	0.177538	-0.0131284	0.17037	-0.0144256	0.102783	-0.0124149	-0.0189617	-0.0175486	-0.0191477	-0.0178461	-0.0189617	-0.00825183	0.21119	-0.0170652	0.036224	-0.017623	0.0681306	-0.0182552	0.0428433	-0.0158752	0.0389759	-0.0156149	0.0513592	-0.0161355
	72	0.219764	0.00081728	0.259168	6.48635e-06	-0.0159499	-0.0133554	-0.0163067	-0.0147175	0.0180385	-0.0116365	0.0266329	-0.0116365	0.0633335	-0.0102971	0.0208285	-0.0162099							72	0.184251	-0.0130311	0.1777	-0.0143283	0.107031	-0.0122527	-0.018813	-0.0173627	-0.0188502	-0.0176602	-0.0188502	-0.00817746	0.221416	-0.0168793	0.0387527	-0.0173999	0.0720353	-0.0179577	0.0457067	-0.0157265	0.0414674	-0.0154661	0.0543342	-0.0160239
	74	0.227775	0.00156321	0.268282	0.000687553	-0.0158202	-0.0132905	-0.0162418	-0.0146202	0.0193682	-0.0114419	0.0281248	-0.0113122	0.0655647	-0.0100368	0.0221301	-0.0161355							74	0.190802	-0.0129013	0.184186	-0.0141662	0.111182	-0.012123	-0.018627	-0.0173255	-0.0187014	-0.0174742	-0.0186642	-0.00791715	0.229039	-0.0166189	0.0405749	-0.0172883	0.074564	-0.0178461	0.0475661	-0.0156893	0.0432152	-0.0153174	0.0567141	-0.0160983
	76	0.234812	0.00204969	0.276682	0.00110917	-0.0157229	-0.0130959	-0.0160797	-0.0144581	0.0204709	-0.0112798	0.0295518	-0.0112149	0.0677215	-0.00985088	0.0231341	-0.0158752							76	0.196413	-0.0127392	0.189732	-0.0139716	0.114847	-0.0119933	-0.0184039	-0.0169536	-0.0184783	-0.0171768	-0.0184039	-0.00773121	0.23525	-0.0162471	0.0420624	-0.017028	0.0771671	-0.0175486	0.049128	-0.0155033	0.0448143	-0.0150571	0.0585735	-0.0159868
	78	0.241882	0.00269832	0.285373	0.00179023	-0.0155932	-0.0129338	-0.0159499	-0.0143283	0.0217033	-0.0109879	0.0308815	-0.0108906	0.0708453	-0.00940463	0.0247704	-0.0155033							78	0.202478	-0.0126419	0.195246	-0.0139392	0.118642	-0.0118635	-0.0180692	-0.0166561	-0.0181808	-0.0168421	-0.0181064	-0.00732215	0.243617	-0.0159496	0.0444052	-0.0167677	0.0806255	-0.0172139	0.0519542	-0.015243	0.0472686	-0.0146852	0.0616972	-0.0155777
	80	0.248174	0.00331452	0.293254	0.00227671	-0.0154959	-0.012804	-0.0158851	-0.014231	0.0229033	-0.0107933	0.0322112	-0.0105987	0.0742293	-0.00906995	0.0265554	-0.0151315							80	0.207602	-0.0125446	0.200726	-0.013777	0.12195	-0.0116689	-0.0178089	-0.0163586	-0.0179949	-0.0165446	-0.0178089	-0.00702466	0.252356	-0.0156521	0.0466736	-0.0163958	0.0840467	-0.0168793	0.0542598	-0.0148711	0.0496486	-0.0143505	0.0643747	-0.0152058
	82	0.254563	0.00383343	0.300778	0.00279562	-0.0153662	-0.0126743	-0.0158526	-0.0141013	0.0238762	-0.0107284	0.0335409	-0.0103717	0.0767952	-0.00854933	0.0278941	-0.014834							82	0.212726	-0.0124797	0.205429	-0.0136797	0.125225	-0.0116365	-0.0175114	-0.0160611	-0.0176602	-0.0162843	-0.0175114	-0.00676434	0.259719	-0.0153918	0.0486817	-0.0161727	0.0869473	-0.0166189	0.0563795	-0.0144993	0.0516195	-0.0140158	0.0669778	-0.0149455
	84	0.260044	0.00428747	0.307621	0.00321723	-0.0152689	-0.0126419	-0.0157229	-0.0140689	0.0249141	-0.0105987	0.034676	-0.0103392	0.0790636	-0.00814027	0.0294188	-0.0145365							84	0.217299	-0.0124797	0.209775	-0.0136797	0.128079	-0.0116365	-0.0173255	-0.0158008	-0.0174742	-0.0160611	-0.0172511	-0.00650403	0.266784	-0.0151686	0.0503923	-0.0160239	0.0895876	-0.0165074	0.0584248	-0.0142762	0.0534417	-0.0138299	0.0687628	-0.0147596
	86	0.262671	0.00457936	0.312097	0.00344425	-0.0152689	-0.0125446	-0.0156905	-0.0139716	0.0253357	-0.0105014	0.0350652	-0.0103068	0.0811833	-0.00795433	0.0307947	-0.0142762							86	0.218369	-0.0124473	0.211591	-0.0137121	0.12915	-0.0114743	-0.0171768	-0.0156521	-0.0172511	-0.0158752	-0.017028	-0.00639247	0.272437	-0.0149083	0.0518426	-0.0157636	0.0918188	-0.0163586	0.0601354	-0.014053	0.0550779	-0.013644	0.0706965	-0.0145736
	88	0.26546	0.00467666	0.315794	0.00354155	-0.0152364	-0.012577	-0.0157553	-0.0140365	0.0255627	-0.010469	0.0354868	-0.0103392	0.0837492	-0.00761965	0.0318731	-0.0141274							88	0.219537	-0.0124797	0.212596	-0.013777	0.13009	-0.0116041	-0.0169536	-0.0154661	-0.0170652	-0.0156521	-0.0168421	-0.00624372	0.279093	-0.0147224	0.0537764	-0.0156521	0.094236	-0.0160239	0.0619947	-0.0137927	0.0567513	-0.0133837	0.0728162	-0.0141274
	90	0.274282	0.00506584	0.323513	0.00393073	-0.0153986	-0.0126419	-0.0158851	-0.0140689	0.02686	-0.010469	0.0371408	-0.0104365	0.0865382	-0.00750809	0.0331003	-0.0138671							90	0.228715	-0.0127392	0.219537	-0.0139716	0.134566	-0.0114419	-0.0168049	-0.0153174	-0.0168421	-0.0153918	-0.0166561	-0.00609498	0.285452	-0.0145736	0.0553754	-0.0154661	0.0970994	-0.0158008	0.06404	-0.0136068	0.0586107	-0.0131977	0.0748243	-0.0140158
	92	0.285762	0.0058442	0.33454	0.0045145	-0.0153013	-0.0125122	-0.0157878	-0.0138094	0.0288059	-0.0102095	0.0393786	-0.0103392	0.0880257	-0.00758246	0.033844	-0.0139043							92	0.239969	-0.0125446	0.229883	-0.013777	0.141149	-0.0112149	-0.0166933	-0.0152802	-0.0168049	-0.0153546	-0.0165818	-0.00616935	0.29077	-0.0144993	0.0564538	-0.015429	0.0989959	-0.0157636	0.06523	-0.013458	0.0597635	-0.0130862	0.0764233	-0.0139415
	94	0.295395	0.00671985	0.345631	0.005228	-0.0151391	-0.0122851	-0.0155607	-0.0136473	0.0305247	-0.00991762	0.041584	-0.00998249	0.090071	-0.00732215	0.0353315	-0.0135324							94	0.248531	-0.0124149	0.237991	-0.01355	0.14663	-0.0110852	-0.0166189	-0.0151686	-0.0167305	-0.015243	-0.0164702	-0.00594623	0.29698	-0.0142762	0.0580157	-0.0152802	0.101487	-0.0157265	0.0673497	-0.0133093	0.0617344	-0.0129002	0.0784314	-0.013644
	96	0.303892	0.00727119	0.355458	0.0058442	-0.0151067	-0.0121878	-0.0154634	-0.0135824	0.0321139	-0.00975546	0.0434001	-0.00995006	0.0928973	-0.00687591	0.0368562	-0.0135696							96	0.256541	-0.0122851	0.245871	-0.0135175	0.151819	-0.0108906	-0.016433	-0.0150199	-0.0164702	-0.0150943	-0.0163214	-0.0057231	0.304046	-0.0141646	0.0599494	-0.0150943	0.104165	-0.0155033	0.0695809	-0.0131977	0.0635194	-0.0127143	0.0811089	-0.0135324
	98	0.313427	0.00821171	0.366842	0.00652526	-0.0148797	-0.0119284	-0.0152689	-0.0132905	0.0338652	-0.00956087	0.0454433	-0.0096906	0.0953144	-0.00683872	0.0380834	-0.0132721							98	0.265136	-0.0120257	0.254304	-0.0131932	0.157236	-0.0106311	-0.0162843	-0.0148711	-0.0164702	-0.0149827	-0.0162099	-0.00568592	0.310926	-0.0141274	0.0617716	-0.0150199	0.106805	-0.0152802	0.0713659	-0.013049	0.0654159	-0.0126399	0.083303	-0.0132721
	100	0.322151	0.00899008	0.377285	0.00727119	-0.0146851	-0.0118311	-0.0151391	-0.0132257	0.0353571	-0.00930142	0.047519	-0.00943115	0.0980663	-0.00668997	0.0392362	-0.0130862							100	0.272563	-0.0117987	0.261536	-0.0129986	0.162198	-0.0103717	-0.0161355	-0.0147224	-0.0162099	-0.0148711	-0.0159868	-0.00546279	0.3184	-0.0139043	0.0633335	-0.0148711	0.109631	-0.0152058	0.0732996	-0.0127887	0.0672753	-0.0125284	0.0856829	-0.0131233
	102	0.330713	0.00957385	0.386755	0.0078874	-0.0145229	-0.0117014	-0.0150094	-0.0130311	0.0368165	-0.00913926	0.0494	-0.00923656	0.100409	-0.0063181	0.0407237	-0.0129746							102	0.280184	-0.0116689	0.268801	-0.012804	0.166803	-0.0102419	-0.0160239	-0.0145365	-0.0161355	-0.0145365	-0.0158752	-0.00523967	0.325466	-0.0136812	0.0653788	-0.0146852	0.112681	-0.0149455	0.0757168	-0.012454	0.069209	-0.0120821	0.0880257	-0.0128259
	104	0.338918	0.0101252	0.395998	0.00853603	-0.0144256	-0.0115716	-0.0148148	-0.0130311	0.0382435	-0.00910683	0.0511189	-0.00910683	0.103607	-0.00620654	0.0424343	-0.0123796							104	0.287838	-0.0115068	0.276325	-0.0127716	0.171603	-0.0101771	-0.0158008	-0.0143877	-0.0159124	-0.0143877	-0.0156893	-0.00501655	0.332792	-0.0135696	0.067424	-0.0144993	0.115619	-0.014648	0.0777993	-0.0121937	0.0713287	-0.0118218	0.0902198	-0.0125655
	106	0.347123	0.010709	0.405468	0.00902251	-0.014231	-0.0114095	-0.01475	-0.0129013	0.0398327	-0.00884738	0.0529675	-0.00900953	0.106173	-0.00576029	0.0436614	-0.0124168							106	0.29507	-0.0114095	0.283492	-0.0126419	0.176338	-0.00988519	-0.0155777	-0.0142018	-0.0157265	-0.0140902	-0.015429	-0.00460749	0.340155	-0.0133093	0.069209	-0.0143505	0.118742	-0.0144993	0.0800305	-0.0120449	0.0731137	-0.011264	0.0922279	-0.0122309
	108	0.354745	0.0114549	0.414516	0.00954142	-0.0141662	-0.0113446	-0.0146527	-0.0127392	0.0411948	-0.00878251	0.0545242	-0.00887981	0.108404	-0.00568592	0.0450374	-0.0121565							108	0.301784	-0.0113122	0.290141	-0.0124797	0.180554	-0.0097879	-0.0153546	-0.0140158	-0.0156149	-0.0139787	-0.0153546	-0.00460749	0.346886	-0.0131605	0.0707709	-0.0142018	0.121197	-0.014239	0.0817783	-0.0116359	0.0750102	-0.0109665	0.0945335	-0.0120821
	110	0.361718	0.0118765	0.423078	0.00999546	-0.0140365	-0.0112149	-0.0145554	-0.0127068	0.0422975	-0.00868522	0.0561134	-0.00865279	0.110487	-0.00561154	0.0460042	-0.0120449							110	0.307751	-0.0112149	0.296011	-0.0122851	0.18464	-0.00965817	-0.0153174	-0.0138671	-0.0155405	-0.0139043	-0.0152058	-0.00434718	0.353021	-0.0130862	0.0724815	-0.0141274	0.123725	-0.0143133	0.0833773	-0.0115987	0.0763862	-0.0107806	0.0963185	-0.0118962
	112	0.36762	0.0123954	0.43057	0.0104171	-0.0139716	-0.0111825	-0.0144905	-0.012577	0.0434974	-0.00858792	0.0572485	-0.00852306	0.112867	-0.00527686	0.0472686	-0.0121193							112	0.313362	-0.0111176	0.301557	-0.0122203	0.188402	-0.00946358	-0.0150571	-0.0138299	-0.0153546	-0.0138671	-0.0150943	-0.00416124	0.358971	-0.0129002	0.0739318	-0.0140902	0.125882	-0.014239	0.0852739	-0.0112268	0.0780224	-0.0107806	0.0982894	-0.0117474
	114	0.374269	0.0129467	0.438224	0.0109684	-0.0139392	-0.0110852	-0.0144256	-0.0126419	0.0444704	-0.00842576	0.0586431	-0.00849063	0.115172	-0.00512811	0.0481983	-0.0118962							114	0.319167	-0.0110852	0.307297	-0.0121554	0.192229	-0.00943115	-0.0150943	-0.0137555	-0.0153174	-0.0136812	-0.0150943	-0.00416124	0.365256	-0.012863	0.0755308	-0.0140158	0.128485	-0.014053	0.0869473	-0.0111524	0.0797702	-0.0106318	0.100186	-0.0115243
	116	0.380885	0.0135954	0.446235	0.0114873	-0.0137446	-0.0108581	-0.014231	-0.0124797	0.0456704	-0.00826361	0.0599403	-0.00819874	0.118073	-0.00505374	0.0500576	-0.0117102							116	0.324908	-0.0108906	0.312551	-0.0119608	0.19544	-0.00930142	-0.0149827	-0.0137183	-0.015243	-0.0135696	-0.0149455	-0.00404968	0.373177	-0.0127143	0.077353	-0.0139043	0.13146	-0.0138671	0.0894017	-0.0108549	0.0817411	-0.0104831	0.103124	-0.0113756
	118	0.389512	0.0143413	0.455802	0.0121035	-0.0135824	-0.0106636	-0.0141013	-0.0121554	0.047292	-0.00816631	0.0617565	-0.00797172	0.121606	-0.00494217	0.0516567	-0.0113756							118	0.333178	-0.0107284	0.319556	-0.0117662	0.200337	-0.00900953	-0.0147968	-0.0135324	-0.0151315	-0.013458	-0.0147968	-0.00390093	0.382288	-0.0126771	0.0798074	-0.0137927	0.135439	-0.0138299	0.0920791	-0.0105202	0.0843442	-0.0102971	0.105838	-0.0111896
	120	0.398236	0.0148927	0.465434	0.0127197	-0.0134851	-0.0105663	-0.0138743	-0.012123	0.0489135	-0.00793929	0.0636051	-0.00771227	0.124618	-0.00430999	0.0531814	-0.0111524							120	0.345177	-0.0105338	0.327859	-0.0115392	0.205721	-0.00881494	-0.0145365	-0.0133837	-0.0148711	-0.0131977	-0.0144621	-0.00352906	0.390432	-0.0123424	0.0817783	-0.0135696	0.138452	-0.013458	0.0942732	-0.0102599	0.0865382	-0.010074	0.108404	-0.0107434
	122	0.406636	0.0156061	0.474775	0.0133684	-0.0132257	-0.0103068	-0.013777	-0.0119933	0.0503405	-0.00784199	0.0654862	-0.00751768	0.127333	-0.00416124	0.0544457	-0.0109293							122	0.354258	-0.0104041	0.335091	-0.0114095	0.210651	-0.00849063	-0.0143133	-0.0131233	-0.0146108	-0.0129002	-0.0144249	-0.0034175	0.39772	-0.0121565	0.0835633	-0.0134208	0.141241	-0.0133465	0.0964672	-0.00985088	0.0883976	-0.00988807	0.11071	-0.0104459
	124	0.41416	0.0160602	0.483628	0.0137575	-0.0131608	-0.0102095	-0.0137121	-0.011896	0.0518973	-0.00767983	0.0671402	-0.00732308	0.130159	-0.00364062	0.0564166	-0.0105946							124	0.363242	-0.0102419	0.342453	-0.0112798	0.215288	-0.00855549	-0.0140158	-0.0128259	-0.0143877	-0.0126027	-0.0139787	-0.00285969	0.405864	-0.0119334	0.0858689	-0.013049	0.144513	-0.0129002	0.0990331	-0.00940463	0.0905173	-0.00940463	0.113462	-0.0100368
	126	0.42363	0.0167413	0.493423	0.0142764	-0.0130635	-0.0101771	-0.01355	-0.0117662	0.0535513	-0.00745281	0.0690536	-0.00719336	0.132762	-0.0034175	0.0574579	-0.0104087							126	0.37109	-0.0101771	0.352539	-0.01115	0.220834	-0.00839333	-0.0137183	-0.0125655	-0.0141274	-0.0123052	-0.0137927	-0.00252501	0.412707	-0.0116731	0.087691	-0.0129002	0.147265	-0.0127143	0.100855	-0.00906995	0.0925998	-0.00910714	0.115953	-0.00970213
	128	0.431478	0.0172602	0.503185	0.0148927	-0.0129662	-0.00995006	-0.0134851	-0.0116689	0.0550107	-0.00742038	0.0709023	-0.00706363	0.134993	-0.00300844	0.0592057	-0.010074							128	0.378258	-0.0100149	0.360842	-0.0110527	0.225569	-0.00819874	-0.0135324	-0.0122309	-0.0138671	-0.0120449	-0.0135324	-0.00230189	0.419215	-0.0114127	0.089476	-0.0126771	0.149868	-0.012454	0.102789	-0.00877245	0.094236	-0.00884683	0.11785	-0.00944182
	130	0.438873	0.0177791	0.511682	0.0152818	-0.0129013	-0.00988519	-0.0133554	-0.0117014	0.0563404	-0.00735552	0.072459	-0.00680418	0.13689	-0.00282251	0.0601725	-0.00988807							130	0.384809	-0.00998249	0.366615	-0.0108906	0.229947	-0.00816631	-0.0134208	-0.0120449	-0.0137183	-0.0118218	-0.0132721	-0.00204158	0.424904	-0.0113756	0.0909635	-0.0125284	0.152025	-0.0123052	0.104425	-0.00843777	0.095835	-0.00866089	0.119598	-0.00914432
	132	0.446429	0.0184277	0.520536	0.015898	-0.0127716	-0.00988519	-0.0131932	-0.0115716	0.0576701	-0.00719336	0.0739833	-0.00670688	0.138823	-0.00267376	0.0610279	-0.00973932							132	0.392009	-0.00982033	0.372874	-0.0108906	0.234196	-0.00793929	-0.0132721	-0.0119705	-0.0136068	-0.0117102	-0.0132721	-0.00185564	0.430185	-0.0112268	0.0923766	-0.012454	0.154256	-0.0121937	0.10595	-0.00825183	0.0973597	-0.00843777	0.121345	-0.00914432
	134	0.45418	0.0189142	0.529422	0.0164169	-0.0125446	-0.0097879	-0.0131284	-0.0113771	0.0590971	-0.00706363	0.0757021	-0.00644743	0.141203	-0.00230189	0.0621807	-0.0095162							134	0.399598	-0.00959331	0.380042	-0.0107284	0.238996	-0.0077447	-0.0130118	-0.0117846	-0.0134952	-0.0116731	-0.0131233	-0.00170689	0.436284	-0.0111152	0.0938269	-0.0123796	0.156785	-0.0120821	0.107958	-0.0080659	0.0988472	-0.00832621	0.123465	-0.00877245
	136	0.461478	0.0196601	0.537757	0.0170007	-0.0125122	-0.00956087	-0.0129013	-0.0112473	0.0601998	-0.00690147	0.0772264	-0.00622041	0.143509	-0.0022647	0.0631847	-0.0092187							136	0.405663	-0.00949601	0.385977	-0.010469	0.242888	-0.00758254	-0.0129746	-0.0116731	-0.0132721	-0.0114871	-0.0130118	-0.00163252	0.441787	-0.0110409	0.0952029	-0.0123424	0.159388	-0.0118962	0.109446	-0.0077684	0.10026	-0.00814027	0.125027	-0.00866089
	138	0.468288	0.020179	0.545897	0.0176493	-0.0121878	-0.00936628	-0.0127392	-0.0110527	0.0616268	-0.00667445	0.078848	-0.00592852	0.14522	-0.00230189	0.0640028	-0.00936745							138	0.41176	-0.00933385	0.390971	-0.0103068	0.24639	-0.00742038	-0.0130118	-0.0117846	-0.0133465	-0.0115243	-0.0130862	-0.0016697	0.447291	-0.0111152	0.0964672	-0.0123424	0.161061	-0.0118962	0.111045	-0.0077684	0.101822	-0.00821464	0.126626	-0.00866089
	140	0.474775	0.0207952	0.553649	0.0181683	-0.012123	-0.00923656	-0.012577	-0.0109879	0.0628916	-0.00654472	0.0801777	-0.00583123	0.147525	-0.00241345	0.0653788	-0.00936745							140	0.417338	-0.00913926	0.396128	-0.0102095	0.249958	-0.00725822	-0.0129374	-0.0117102	-0.0133837	-0.0114871	-0.0129746	-0.00155814	0.454059	-0.0110037	0.0978803	-0.012268	0.163664	-0.0118218	0.112867	-0.00750809	0.103421	-0.00821464	0.128783	-0.00840058
	142	0.480288	0.0210547	0.559389	0.0184277	-0.0119933	-0.00917169	-0.0124149	-0.010923	0.0638321	-0.00657716	0.081248	-0.0057015	0.150872	-0.00222751	0.0670894	-0.0089212							142	0.423014	-0.00917169	0.401284	-0.0101771	0.253006	-0.00712849	-0.0127887	-0.0116359	-0.0132349	-0.0114127	-0.0129002	-0.00144658	0.462575	-0.0109293	0.100223	-0.012268	0.166937	-0.0117102	0.115544	-0.00728497	0.105801	-0.00795433	0.131609	-0.00828902
	144	0.487001	0.0214114	0.566783	0.018752	-0.0120581	-0.00920413	-0.0123824	-0.0108906	0.0649672	-0.00651229	0.0827723	-0.00563663	0.153215	-0.00215314	0.0683909	-0.00884683							144	0.430408	-0.00910683	0.407284	-0.0101122	0.256963	-0.00712849	-0.0126771	-0.0115987	-0.0131977	-0.011264	-0.0127143	-0.00137221	0.469045	-0.0107434	0.101971	-0.0120821	0.169205	-0.0114871	0.117404	-0.00691309	0.107437	-0.0077684	0.133506	-0.00825183
	146	0.494428	0.0219628	0.575183	0.0191736	-0.0119608	-0.00917169	-0.0122851	-0.0108257	0.0663618	-0.00638256	0.0845236	-0.00544204	0.156822	-0.00189283	0.0701387	-0.00866089							146	0.439456	-0.0089771	0.414387	-0.00998249	0.261925	-0.0070312	-0.012454	-0.0113012	-0.0129374	-0.0111152	-0.0126399	-0.00114908	0.47745	-0.010669	0.104165	-0.0119334	0.172961	-0.0113756	0.119709	-0.00657841	0.109817	-0.00761965	0.136406	-0.0077684
	148	0.502115	0.0224168	0.583551	0.0195628	-0.0118635	-0.00910683	-0.0122527	-0.0107933	0.0675618	-0.00628527	0.0862425	-0.00534475	0.159983	-0.00140939	0.0721096	-0.00817746							148	0.448667	-0.00881494	0.421003	-0.00998249	0.266303	-0.00696634	-0.0121565	-0.0108921	-0.0125655	-0.0107434	-0.0123424	-0.000851586	0.486375	-0.0104459	0.106396	-0.0117102	0.176531	-0.0108921	0.122647	-0.00616935	0.11216	-0.00732215	0.139232	-0.00750809
	150	0.508244	0.0229033	0.591042	0.0202763	-0.0118311	-0.00900953	-0.012123	-0.0107608	0.0687618	-0.00622041	0.0877343	-0.00521502	0.162177	-0.00103752	0.0728162	-0.00795433							150	0.455607	-0.00871765	0.427035	-0.0097879	0.27026	-0.00690147	-0.011859	-0.0106318	-0.0124168	-0.0102971	-0.0119705	-0.00040534	0.492101	-0.0101484	0.107884	-0.0114499	0.178651	-0.0107062	0.124172	-0.00579748	0.113759	-0.00706184	0.140794	-0.00724778
	152	0.515866	0.0233573	0.59928	0.0205358	-0.0116365	-0.00884738	-0.0119284	-0.0106636	0.0703185	-0.00612311	0.0895181	-0.00502043	0.163813	-0.000777212	0.0738946	-0.00765684							152	0.46524	-0.00862035	0.43284	-0.0096906	0.276584	-0.00667445	-0.0117474	-0.0104459	-0.0121565	-0.0101112	-0.0118218	-0.000219404	0.497159	-0.00996244	0.109334	-0.0113012	0.180696	-0.0104087	0.125882	-0.00553717	0.114912	-0.00683872	0.142654	-0.00706184
	154	0.523098	0.024006	0.60755	0.0210222	-0.0115392	-0.00875008	-0.0117338	-0.0105338	0.0716157	-0.00599338	0.0913342	-0.00489071	0.165263	-0.000777212	0.0746384	-0.00750809							154	0.472602	-0.00849063	0.439878	-0.00959331	0.284303	-0.00657716	-0.0114499	-0.0103715	-0.0120821	-0.00999963	-0.0117846	-3.34684e-05	0.501733	-0.00988807	0.11071	-0.0111896	0.18237	-0.0103715	0.127147	-0.00531405	0.116214	-0.00668997	0.143918	-0.00672716
	156	0.53046	0.0246222	0.616242	0.0216385	-0.0113771	-0.00855549	-0.0116041	-0.0103068	0.0728806	-0.00583123	0.0930207	-0.00463125	0.166974	-0.000554089	0.0757912	-0.00743371							156	0.479574	-0.00823117	0.446559	-0.00936628	0.287773	-0.00638256	-0.0113756	-0.0102971	-0.0119334	-0.00992525	-0.0116359	0.000264029	0.507162	-0.00985088	0.111751	-0.0111152	0.184712	-0.0101856	0.129043	-0.00512811	0.117701	-0.00665278	0.14574	-0.00672716
	158	0.535195	0.0252384	0.622566	0.0220601	-0.0112798	-0.00842576	-0.0115392	-0.0103392	0.0738211	-0.0057015	0.094999	-0.00446909	0.169019	-0.000479714	0.0763862	-0.00724778							158	0.482461	-0.00810145	0.44964	-0.00920413	0.289589	-0.00638256	-0.0113756	-0.0101484	-0.0118218	-0.00981369	-0.0115243	0.000264029	0.511253	-0.00970213	0.112978	-0.0110781	0.186609	-0.0102599	0.130605	-0.00497936	0.119077	-0.00668997	0.146893	-0.00642966
	160	0.539865	0.02566	0.628825	0.0226114	-0.0111176	-0.00829604	-0.0114743	-0.0101771	0.0746319	-0.0056042	0.0958747	-0.0043718	0.171771	-0.000516902	0.0777993	-0.00724778							160	0.486936	-0.00803658	0.453402	-0.0090744	0.291697	-0.00618797	-0.0114499	-0.0103715	-0.0119334	-0.00996244	-0.0116359	3.71872e-06	0.518579	-0.00999963	0.114838	-0.0113012	0.189398	-0.0102971	0.132873	-0.00505374	0.12075	-0.00672716	0.149236	-0.00654122
	162	0.54486	0.0258221	0.634306	0.0227087	-0.01115	-0.00839333	-0.0114095	-0.0102744	0.07554	-0.00557177	0.0967828	-0.0043718											162	0.492126	-0.00800415	0.458072	-0.00913926	0.294487	-0.00625284
	164	0.551768	0.0262113	0.64196	0.0231627	-0.0110203	-0.00816631	-0.0113446	-0.0101446	0.0769021	-0.00544204	0.0985989	-0.00414478											164	0.498612	-0.00784199	0.464883	-0.00904197	0.298022	-0.00596095
	166	0.559097	0.0267951	0.65023	0.0237141	-0.010923	-0.00803658	-0.0111825	-0.0100798	0.078167	-0.00540961	0.0998638	-0.00395018											166	0.506493	-0.00771227	0.47085	-0.00881494	0.301654	-0.00602582
	168	0.566297	0.0274437	0.658403	0.0241357	-0.0107284	-0.00793929	-0.0111176	-0.00991762	0.0794642	-0.00511773	0.101421	-0.00375559											168	0.513758	-0.00748524	0.477272	-0.00871765	0.305481	-0.00576636
	170	0.572881	0.0279302	0.665797	0.0246222	-0.0105663	-0.00767983	-0.0109554	-0.00988519	0.0807615	-0.00502043	0.103107	-0.0036583											170	0.520017	-0.00719336	0.483337	-0.00855549	0.309535	-0.00566907
	172	0.578718	0.0283194	0.6729	0.0249465	-0.0105014	-0.00758254	-0.0108906	-0.00982033	0.0819939	-0.00502043	0.10421	-0.003561											172	0.526698	-0.0070312	0.489693	-0.00849063	0.312973	-0.00566907
	174	0.584426	0.0288383	0.680489	0.0255303	-0.0104041	-0.00751768	-0.0107933	-0.00975546	0.0831614	-0.00492314	0.105831	-0.00336641											174	0.532503	-0.00673931	0.495823	-0.00826361	0.316086	-0.00534475
	176	0.59221	0.0293248	0.688046	0.0260492	-0.0103068	-0.00735552	-0.0107284	-0.00965817	0.0843614	-0.00485827	0.106999	-0.00326912											176	0.539346	-0.00664202	0.501142	-0.00813388	0.320108	-0.00524745
	178	0.600253	0.0298437	0.696121	0.0264059	-0.0102419	-0.00719336	-0.010696	-0.00952844	0.0858208	-0.00472855	0.108718	-0.00317182											178	0.547778	-0.00657716	0.507498	-0.00797172	0.324713	-0.00527989
	180	0.606999	0.0302653	0.704002	0.0267951	-0.0101446	-0.00712849	-0.0105338	-0.00952844	0.0870208	-0.00466368	0.110242	-0.0030421											180	0.55433	-0.006415	0.513206	-0.00790686	0.328443	-0.0050853
	182	0.611474	0.0306545	0.710391	0.027314	-0.0100149	-0.0070312	-0.0104365	-0.00952844	0.0880262	-0.00459882	0.11128	-0.00284751											182	0.559519	-0.0063177	0.518784	-0.00777713	0.330972	-0.00502043
	184	0.614782	0.0308815	0.714737	0.027314	-0.0100149	-0.00696634	-0.0103717	-0.00952844	0.0884154	-0.00463125	0.112253	-0.00291237											184	0.562016	-0.00635013	0.524655	-0.00767983	0.332724	-0.004988
	186	0.620231	0.0309788	0.720607	0.0275086	-0.0101122	-0.0070312	-0.0105338	-0.00956087	0.0896478	-0.00479341	0.113291	-0.0030421											186	0.570286	-0.00635013	0.531368	-0.00767983	0.336778	-0.00511773
													Same for the other!

## Sheet: pvalues
chitosanobiosidase			Endochitinase
Name	Slope		Name	Slope
WT_1_colloidal chitin	0.0016		WT_1_colloidal chitin	0.0036
WT_2_colloidal chitin	0.0018		WT_2_colloidal chitin	0.0041
WT_1_BOIL_colloidal chitin	0.0001		WT_1_BOIL_colloidal chitin	0.0003
WT_2_BOIL_colloidal chitin	0.0001		WT_2_BOIL_colloidal chitin	0.0003
DCHIA_1_colloidal chitin	4e-05		DCHIA_1_colloidal chitin	5e-05
DCHIA_2_colloidal chitin	4e-05		DCHIA_2_colloidal chitin	5e-05
DCHIA_1_BOIL_colloidal chitin	6e-05		DCHIA_1_BOIL_colloidal chitin	5e-05
DCHIA_2_BOIL_colloidal chitin	5e-05		DCHIA_2_BOIL_colloidal chitin	5e-05
D2345_1_colloidal chitin	0.0004		D2345_1_colloidal chitin	0.0006
D2345_2_colloidal chitin	0.0004		D2345_2_colloidal chitin	0.0007
D2345_1_BOIL_colloidal chitin	7e-05		D2345_1_BOIL_colloidal chitin	7e-05
D2345_2_BOIL_colloidal chitin	9e-05		D2345_2_BOIL_colloidal chitin	7e-05
D2069_1_colloidal chitin	0.0006		D2069_1_colloidal chitin	0.0013
D2069_2_colloidal chitin	0.0003		D2069_2_colloidal chitin	0.0007
D2069_1_BOIL_colloidal chitin	0.0001		D2069_1_BOIL_colloidal chitin	0.0001
D2069_2_BOIL_colloidal chitin	7e-05		D2069_2_BOIL_colloidal chitin	0.0001
chitosanobiosidase			Endochitinase
Name	slope		Name	slope
WT_1_chitosan	0.0016		WT_1_chitosan	0.0032
WT_2_chitosan	0.0015		WT_2_chitosan	0.003
WT_3_chitosan	0.001		WT_3_chitosan	0.002
WT_1_BOIL_chitosan	7e-05		WT_1_BOIL_chitosan	5e-05
WT_2_BOIL_chitosan	8e-05		WT_2_BOIL_chitosan	5e-05
WT_3_BOIL_chitosan	9e-05		WT_3_BOIL_chitosan	6e-05
DCHIA_1_chitosan	6e-05		DCHIA_1_chitosan	8e-05
DCHIA_2_chitosan	3e-05		DCHIA_2_chitosan	7e-05
DCHIA_3_chitosan	0.0001		DCHIA_3_chitosan	7e-05
DCHIA_1_chitosan boil	2e-05		DCHIA_1_chitosan boil	7e-05
DCHIA_2_chitosan boil	9e-05		DCHIA_2_chitosan boil	8e-05
DCHIA_3_chitosan boil	9e-05		DCHIA_3_chitosan boil	8e-05
D2345_1_chitosan	0.0016		D2345_1_chitosan	0.0035
D2345_2_chitosan	0.0005		D2345_2_chitosan	0.0009
D2345_3_chitosan	0.0007		D2345_3_chitosan	0.0014
D2345_1_chitosan boil	3e-05		D2345_1_chitosan boil	8e-05
D2345_2_chitosan boil	3e-05		D2345_2_chitosan boil	7e-05
D2345_3_chitosan boil	0.0001		D2345_3_chitosan boil	8e-05
D2069_1_chitosan	0.0005		D2069_1_chitosan	0.001
D2069_2_chitosan	0.0005		D2069_2_chitosan	0.0009
D2069_3_chitosan	0.0005		D2069_3_chitosan	0.0011
D2069_1_chitosan boil	0.0001		D2069_1_chitosan boil	0.0001
D2069_2_chitosan boil	0.0001		D2069_2_chitosan boil	0.0001
D2069_3_chitosan boil	8e-05		D2069_3_chitosan boil	9e-05
chitosanobiosidase
ttest (all data together chitosanob and colloidal chitint)
WT vs WTb	p-value = 0.0004537		***
Dchia vs DchiAboil	p-value = 0.6713		ns
D2345 vs D2345boil	p-value = 0.04423		*
D2069 vs D2069boil	p-value = 0.001214		**
Wt vs DChiA	p-value = 0.0003901		***
Wt vs D2345	p-value = 0.02299		*
Wt vs D2069	p-value = 0.0008032		***
Endochitinase
WT vs WTb	p-value = 0.0007994		***
Dchia vs DchiAboil	p-value = 0.8308		ns
D2345 vs D2345boil	p-value = 0.06662		ns
D2069 vs D2069boil	p-value = 0.0008342		***
Wt vs DChiA	p-value = 0.0008765		***
Wt vs D2345	p-value = 0.02934		*
Wt vs D2069	p-value = 0.002382		**
