# Supplementary material for: Chitin degradation by Synechococcus WH7803
Source: Sci Rep. 2023 Nov 15;13:19944. doi: 10.1038/s41598-023-47332-0 (PMC10651935; doi:10.1038/s41598-023-47332-0)
Supplement: Supplementary file 3 — Supplementary Information 3. [file 41598_2023_47332_MOESM3_ESM.xlsx]

## Sheet: Fig.2c
rnpB
				average technical
WT_1	25.85	26.24	26.72	26.27
WT_2	27.06	26.99	26.85	26.9667
WT_3	27.8	27.77	27.43	27.6667
WT_4	26.57	26.61	27.42	26.8667
WT_5	27.03	26.96	26.86	26.95
WT_collchit_1	28.71	28.75	28.51	28.6567
WT_collchit_2	28.78	28.82	28.49	28.6967
WT_collchit_3	28.64	28.41	28.41	28.4867
WT_collchit_4	28.13	28.1	28.08	28.1033
WT_collchit_5	28.52	28.3	28.58	28.4667
DChiA_1	27.35	27.63	28.07	27.6833
DChiA_2	27.31	27.74	28.01	27.6867
DChiA_3	27.4	27.36	27.82	27.5267
DChiA_4	27.72	28.03	28.11	27.9533
DChiA_5	27.05	26.78	27	26.9433
DChiA_6	27.2	27.25	27.39	27.28
DChiA_collchit_1	27.45	27.51	27.9	27.62
DChiA_collchit_2	27.22	27.4	27.48	27.3667
DChiA_collchit_3	26.44	26.56	27.04	26.68
DChiA_collchit_4	27.56	27.3	28.07	27.6433
DChiA_collchit_5	27.1	27.06	27.75	27.3033
DChiA_collchit_6	28.59	29.19	28.83	28.87
D2345_1	26.78	26.95	26.89	26.8733
D2345_2	25.42	25.56	25.76	25.58
D2345_3	26.54	26.81	26.79	26.7133
D2345_4	25.77	26.27	25.92	25.9867
D2345_5	26.12	26.31	25.91	26.1133
D2345_6	25.68	26.02	26.81	26.17
D2345_collchit_1	26.68	26.64	26.68	26.6667
D2345_collchit_2	27.33	27.21	27.11	27.2167
D2345_collchit_3	26.19	26.54	26.15	26.2933
D2345_collchit_4	26.58	26.58	26.64	26.6
D2345_collchit_5	25.48	25.43	25.47	25.46
D2345_collchit_6	25.68	26.03	25.44	25.7167
ChiA
				average technical		dCT	2^-dCt	average	stdev	average rnpB
WT_1	28.55	29.03	29.66	29.08		2.81	0.142595	0.301168	0.134802	26.27
WT_2	32.75	27.31	25.88	28.6467		1.68	0.312083			26.9667
WT_3	30.88	26.56		28.72		1.05333	0.481854			27.6667
WT_4	28.98	29.29	30.15	29.4733		2.60667	0.164178			26.8667
WT_5	31.13	30.95	24.83	28.97		2.02	0.246558			26.95
WT_collchit_1	27.69	28.19	31.03	28.97		0.313333	0.80478	0.526366	0.248018	28.6567
WT_collchit_2	27.53	28.38	31.32	29.0767		0.38	0.768438			28.6967
WT_collchit_3	29.47	28.73	31.05	29.75		1.26333	0.41658			28.4867
WT_collchit_4	29.19	30.09	31.23	30.17		2.06667	0.23871			28.1033
WT_collchit_5	28.84	29.66	30.83	29.7767		1.31	0.403321			28.4667
		60 cycles. 61 assigned to all the 'NA'				dCT	2^-dCt	average	stdev	rnpB
DChiA_1	38.3	61	36.66	45.32		17.6367	4.90721e-06	8.19171e-07	2.00272e-06	27.6833
DChiA_2	61	59.91	61	60.6367		32.95	1.20521e-10			27.6867
DChiA_3	61	61	61	61		33.4733	8.38538e-11			27.5267
DChiA_4	61	61	61	61		33.0467	1.1271e-10			27.9533
DChiA_5	39.84	61	61	53.9467		27.0033	7.43339e-09			26.9433
DChiA_6	61	61	61	61		33.72	7.06754e-11			27.28
DChiA_collchit_1	61	61	37.8	53.2667		25.6467	1.90364e-08	6.97907e-09	1.05382e-08	27.62
DChiA_collchit_2	36.41	61	61	52.8033		25.4367	2.20191e-08			27.3667
DChiA_collchit_3	61	61	61	61		34.32	4.66284e-11			26.68
DChiA_collchit_4	61	53.73	61	58.5767		30.9333	4.87684e-10			27.6433
DChiA_collchit_5	61	61	61	61		33.6967	7.18278e-11			27.3033
DChiA_collchit_6	61	61	61	61		32.13	2.12768e-10			28.87
						dCT	2^-dCt	average	stdev	rnpB
D2345_1	30.06	30.31	30	30.1233		3.25	0.105112	0.191307	0.242435	26.8733
D2345_2	29.69	30.26	29.11	29.6867		4.10667	0.0580457			25.58
D2345_3	30.26	30.21	30.24	30.2367		3.52333	0.0869703			26.7133
D2345_4	26.46	26.65	26.49	26.5333		0.546667	0.6846			25.9867
D2345_5	29.23	29.65	28.88	29.2533		3.14	0.11344			26.1133
D2345_6	29.45	29.98	29.06	29.4967		3.32667	0.0996721			26.17
D2345_collchit_1	26.35	26.34	26.14	26.2767		-0.39	1.31039	1.85488	0.818062	26.6667
D2345_collchit_2	26.27	25.95	25.79	26.0033		-1.21333	2.31873			27.2167
D2345_collchit_3	24.19	24.85	26.01	25.0167		-1.27667	2.42279			26.2933
D2345_collchit_4	24.72	25.18	25.48	25.1267		-1.47333	2.77663			26.6
D2345_collchit_5	24.35	25	24.66	24.67		-0.79	1.72907			25.46
D2345_collchit_6	26.14	27.18	26.25	26.5233		0.806667	0.571701			25.7167
pvalue
WT	Wtcollci	p-value = 0.08711	ns
DchiA	DchiAcollchi	p-value = 0.3661	ns
D2345	D2345collchi	p-value = 0.00326	**
Wtcollchi	DchiAcollchi	p-value = 0.0148	*
Wtcollchi	D2345collchi	p-value = 0.009031	**

## Sheet: Fig.2d
rnpB
				average technical
WT_1	27.33	27.51	28.07	27.6367
WT_2	26.39	26.51	27.39	26.7633
WT_3	25.85	26.24	26.72	26.27
WT_4	26.57	26.61	27.42	26.8667
WT_collchit_1	28.6	28.39	28.42	28.47
WT_collchit_2	27.58	28.39	29.49	28.4867
WT_collchit_3	28.44	28.69	28.59	28.5733
WT_collchit_4	28.91	28.87	29.22	29
WT_collchit_5	28.55	28.79	29.15	28.83
DChiA_1	27.31	27.74	28.01	27.6867
DChiA_2	27.4	27.36	27.82	27.5267
DChiA_3	27.72	28.03	28.11	27.9533
DChiA_4	27.05	26.78	27	26.9433
DChiA_5	27.2	27.25	27.39	27.28
DChiA_collchit_1	27.45	27.51	27.9	27.62
DChiA_collchit_2	27.22	27.4	27.48	27.3667
DChiA_collchit_3	26.44	26.56	27.04	26.68
DChiA_collchit_4	27.56	27.3	28.07	27.6433
DChiA_collchit_5	27.1	27.06	27.75	27.3033
DChiA_collchit_6	28.59	29.19	28.83	28.87
D2345_1	26.78	26.95	26.89	26.8733
D2345_2	25.42	25.56	25.76	25.58
D2345_3	26.54	26.81	26.79	26.7133
D2345_4	25.77	26.27	25.92	25.9867
D2345_5	26.12	26.31	25.91	26.1133
D2345_6	25.68	26.02	26.81	26.17
D2345_collchit_1	26.68	26.64	26.68	26.6667
D2345_collchit_2	27.33	27.21	27.11	27.2167
D2345_collchit_3	26.19	26.54	26.15	26.2933
D2345_collchit_4	26.58	26.58	26.64	26.6
D2345_collchit_5	25.48	25.43	25.47	25.46
D2345_collchit_6	25.68	26.03	25.44	25.7167
2345
				average technical		dCT	2^-dCt	average	stdev	rnpB
WT_1	35.49	35.03	35.91	35.4767		7.84	0.0043644	0.00941272	0.00693395	27.6367
WT_2	32.74	32.46	32.15	32.45		5.68667	0.0194152			26.7633
WT_3	34.36	33.64	33.62	33.8733		7.60333	0.00514243			26.27
WT_4	34.67	33.69	32.76	33.7067		6.84	0.00872881			26.8667
WT_collchit_1	34.07	33.89	33.4	33.7867		5.31667	0.0250913	0.0127663	0.00774241	28.47
WT_collchit_2	34.05	34.79	35.13	34.6567		6.17	0.0138882			28.4867
WT_collchit_3	36.69	35.21	32.9	34.9333		6.36	0.0121744			28.5733
WT_collchit_4	35.97	36.02	36.08	36.0233		7.02333	0.00768716			29
WT_collchit_5	37	37.19	35.24	36.4767		7.64667	0.00499027			28.83
						dCT	2^-dCt	average	stdev	rnpB
DChiA_1	33.43	34.31	33.86	33.8667		6.18	0.0137922	0.0469073	0.0315463	27.6867
DChiA_2	31.28	31.73	31.86	31.6233		4.09667	0.0584495			27.5267
DChiA_3	31.31	31.18	31.53	31.34		3.38667	0.0956119			27.9533
DChiA_4	31.12	31.81	32.33	31.7533		4.81	0.0356489			26.9433
DChiA_5	31.72	32.88	32.27	32.29		5.01	0.0310341			27.28
DChiA_collchit_1	31.11	31.53	31.45	31.3633		3.74333	0.0746697	0.0827389	0.0220194	27.62
DChiA_collchit_2	30.49	31.46	31.49	31.1467		3.78	0.0727958			27.3667
DChiA_collchit_3	30.13	30.52	31.07	30.5733		3.89333	0.0672961			26.68
DChiA_collchit_4	30.47	30.83	30.75	30.6833		3.04	0.121582			27.6433
DChiA_collchit_5	30.41	30.64	31.01	30.6867		3.38333	0.095833			27.3033
DChiA_collchit_6	32.19	33.54	32.76	32.83		3.96	0.0642571			28.87
	60 cycles. 61 assinged to all the NA					dCT	2^-dCt	average	stdev	rnpB
D2345_1	39.05	61	38.32	46.1233		19.25	1.60388e-06	7.33274e-07	6.19862e-07	26.8733
D2345_2	39.75	61	49.98	50.2433		24.6633	3.76354e-08			25.58
D2345_3	44.8	46.12	48.08	46.3333		19.62	1.24106e-06			26.7133
D2345_4	39.07	39.48	61	46.5167		20.53	6.60472e-07			25.9867
D2345_5	39.6	61	48	49.5333		23.42	8.91e-08			26.1133
D2345_6	39.1	61	39.35	46.4833		20.3133	7.67498e-07			26.17
D2345_collchit_1	37.3	61	47.1	48.4667		21.8	2.73871e-07	7.60763e-05	0.000185919	26.6667
D2345_collchit_2	37.28	40.08	37.59	38.3167		11.1	0.000455583			27.2167
D2345_collchit_3	61	61	49.74	57.2467		30.9533	4.8097e-10			26.2933
D2345_collchit_4	49.08	61	61	57.0267		30.4267	6.92884e-10			26.6
D2345_collchit_5	39.18	38.24	61	46.14		20.68	5.9525e-07			25.46
D2345_collchit_6	61	38.03	61	53.3433		27.6267	4.82553e-09			25.7167
pvalue
WT	Wtcollci	p-value = 0.5911	ns
DchiA	DchiAcollchi	p-value = 0.06952	ns
D2345	D2345collchi	p-value = 0.3665	ns
Wtcollchi	DchiAcollchi	p-value = 0.0002404	***
Wtcollchi	D2345collchi	p-value = 0.02537	*

## Sheet: Fig.S1
Pro99
ChiA
day1				dCT	2^-dCt	rnpB
26.21	26.29	25.7	26.0667	4.09	0.0587202	21.9767
26.61	26.5	26.19	26.4333	4.72333	0.037856	21.71
26.12	25.72	25.55	25.7967	4.12	0.0575117	21.6767
Pro99
ChiA
day5
26.98	26.73	26.5	26.7367	4.91	0.0206173	21.8267
25.76	25.58	25.34	25.56	1.43667	0.037077	24.1233
29.52	29.22		29.37	6.37667	0.0269544	22.9933
Pro99+chitosan
ChiA
day1
26.1	26	25.69	25.93	5.70333	0.0191922	20.2267
22.4	22.39	22.09	22.2933	0.17	0.888843	22.1233
26.55	26.31	26.73	26.53	4.32333	0.0499513	22.2067
Pro99+chitosan
ChiA
day5
26.89	26.63	26.74	26.7533	5.6	0.0206173	21.1533
26.04	25.82	25.97	25.9433	4.75333	0.037077	21.19
27.13	27.07	27.11	27.1033	5.21333	0.0269544	21.89
Pro99+ColloidalChitin
ChiA
day1
25.21	24.9	24.56	24.89	2.67	0.157127	22.22
25.73	26.01	25.41	25.7167	3.15333	0.112396	22.5633
26.37	25.93	25.78	26.0267	4.19333	0.0546614	21.8333
Pro99+ColloidalChitin
ChiA
day5
26.96	26.75	27.03	26.9133	4.80667	0.0357313	22.1067
26.96	26.57	26.34	26.6233	2.42667	0.185995	24.1967
26.9133		26.6233	26.7683	3.61667	0.110863	25.17
Pro99
2345
day1
26.92	26.98	26.6	26.8333	4.85667	0.0345142	21.9767
27.31	27.17	26.79	27.09	5.38	0.0240137	21.71
27.03	27.09	26.83	26.9833	5.30667	0.0252659	21.6767
Pro99
2345
day5
27.84	28.1	27.65	27.8633	6.03667	0.0152329	21.8267
27.18	27.05	26.83	27.02	2.89667	0.134282	24.1233
27.47	27.43	27.18	27.36	4.36667	0.0484733	22.9933
Pro99+chitosan
2345
day1
26.47	26.39	26.5	26.4533	6.22667	0.0133532	20.2267
23.53	23.66	23.87	23.6867	1.56333	0.338368	22.1233
27.35	N/A	27.23	27.29	5.08333	0.0294961	22.2067
Pro99+chitosan
2345
day5
27.34	27.25	27.4	27.33	6.17667	0.0138241	21.1533
27.17	27.07	27.06	27.1	5.91	0.0166308	21.19
27.88	28.04	27.99	27.97	6.08	0.0147822	21.89
Pro99+ColloidalChitin
2345
day1
25.73	25.56	25.26	25.5167	3.29667	0.101766	22.22
26.32	26.67	26.02	26.3367	3.77333	0.073133	22.5633
27.49	26.76	26.38	26.8767	5.04333	0.0303253	21.8333
Pro99+ColloidalChitin
2345
day5
25.57	25.32	25.36	25.4167	3.31	0.10083	22.1067
25.71	25.24	25.43	25.46	1.26333	0.41658	24.1967
25.4167	25.46			2.28667	0.258705	25.17
Pro99
2069
day1				dCT	2^-dCt	rnpB
27.63	25.56	27.22	26.8033	4.65	0.03983	22.1533
28.61	28.53	28.16	28.4333	5.47667	0.0224574	22.9567
27.25	25.7	25.06	26.0033	4.34333	0.0492636	21.66
Pro99
2069
day5						rnpB
28.32	27.69	28.61	28.2067	6.57667	0.0104767	21.63
29.92	30.13	29.98	30.01	4.76333	0.0368208	25.2467
27.15	27.17	26.13	26.8167	5.49333	0.0221994	21.3233
Pro99+chitosan
2069
day1						rnpB
26.25	26.21	26.25	26.2367	7.24333	0.00659993	18.9933
25.17	25.81	25.73	25.57	2.41333	0.187722	23.1567
26.54	26.69	26.78	26.67	5.52333	0.0217426	21.1467
Pro99+chitosan
2069
day5						rnpB
27.11	27.03	26.79	26.9767	5.42333	0.0233031	21.5533
26.04	26	26.15	26.0633	2.78333	0.145256	23.28
27.42	27.45	27.32	27.3967	4.85333	0.034594	22.5433
Pro99+ColloidalChitin
2069
day1						rnpB
24.17	25.63	25.94	25.2467	4.02	0.0616395	21.2267
27.56	27.8	28.39	27.9167	5.79	0.0180733	22.1267
	28.48	28.12	28.3	5.63	0.020193	22.67
Pro99+ColloidalChitin
2069
day5						rnpB
24.58	24.42	24.51	24.5033	3.21667	0.107569	21.2867
25.06	25.23	25.84	25.3767	0.97	0.510506	24.4067
	28.27	28.43	28.35	2.12	0.230047	26.23

## Sheet: Fig.S2
rnpB				average technical
WT_1	27.06	26.99	26.85	26.9667
WT_2	27.8	27.77	27.43	27.6667
WT_3	27.38	27.17	27.22	27.2567
WT_4	27.03	26.96	26.86	26.95
WT_5	26.39	26.51	27.39	26.7633
WT_collchit_1	28.71	28.75	28.51	28.6567
WT_collchit_2	28.78	28.82	28.49	28.6967
WT_collchit_3	28.64	28.41	28.41	28.4867
WT_collchit_4	28.13	28.1	28.08	28.1033
WT_collchit_5	28.6	28.39	28.42	28.47
D2069_1	28.49	28.42	28.35	28.42
D2069_2	27.94	27.54	28.03	27.8367
D2069_3	27.37	27.47	27.55	27.4633
D2069_4	29.22	28.93	29.25	29.1333
D2069_5	28.38	28.19	28.79	28.4533
D2069_collchit_1	26.42	26.38	26.45	26.4167
D2069_collchit_2	27.53	27.51	27.62	27.5533
D2069_collchit_3	26.92	26.75	27.09	26.92
D2069_collchit_4	27.84	27.59	27.83	27.7533
DChiA_1	27.35	27.63	28.07	27.6833
DChiA_2	27.31	27.74	28.01	27.6867
DChiA_3	27.4	27.36	27.82	27.5267
DChiA_4	27.72	28.03	28.11	27.9533
DChiA_5	27.05	26.78	27	26.9433
DChiA_6	27.2	27.25	27.39	27.28
DChiA_collchit_1	27.45	27.51	27.9	27.62
DChiA_collchit_2	26.44	26.56	27.04	26.68
DChiA_collchit_3	27.56	27.3	28.07	27.6433
DChiA_collchit_4	27.1	27.06	27.75	27.3033
DChiA_collchit_5	28.59	29.19	28.83	28.87
D2345_1	26.78	26.95	26.89	26.8733
D2345_2	25.42	25.56	25.76	25.58
D2345_3	26.54	26.81	26.79	26.7133
D2345_4	26.12	26.31	25.91	26.1133
D2345_5	25.68	26.02	26.81	26.17
D2345_collchit_1	26.68	26.64	26.68	26.6667
D2345_collchit_2	26.19	26.54	26.15	26.2933
D2345_collchit_3	26.58	26.58	26.64	26.6
D2345_collchit_4	25.48	25.43	25.47	25.46
D2345_collchit_5	25.68	26.03	25.44	25.7167
2069				average technical		dCT	2^-dCt	average	stdev	rnpB
WT_1	29.17	31.54		30.355		3.38833	0.0955015	0.31989	0.254242	26.9667
WT_2	27.11	29.07	29.96	28.7133		1.04667	0.484085			27.6667
WT_3	26.36	28.12	29.33	27.9367		0.68	0.624165			27.2567
WT_4	27.19	27.94	30.03	28.3867		1.43667	0.36942			26.95
WT_5	31.98	32.14	31.92	32.0133		5.25	0.026278			26.7633
WT_collchit_1	28.38	27.61	28.94	28.31		-0.346667	1.27162	0.840898	0.379551	28.6567
WT_collchit_2	29.01	26.75	29.43	28.3967		-0.3	1.23114			28.6967
WT_collchit_3	30.05	27.82	30.47	29.4467		0.96	0.514057			28.4867
WT_collchit_4	29.96	27.41	29.73	29.0333		0.93	0.524858			28.1033			pvalue
WT_collchit_5	29.05	29.13	29.01	29.0633		0.593333	0.66281			28.47
													2069
						dCT	2^-dCt	average	stdev	rnpB			WT	Wtcollci	p-value = 0.03815	*
D2069_1	31.22	32.15	31.28	31.55		3.13	0.114229	0.0943314	0.0363817	28.42			WT	D2069	p-value = 0.1182	ns
D2069_2	31.15	32.26	30.77	31.3933		3.55667	0.0849839			27.8367			D2069	D2069collchi	p-value = 0.3847	ns
D2069_3	31.32	33.41	31.76	32.1633		4.7	0.0384733			27.4633			Wtcollci	D2069collchi	p-value = 0.01447	*
D2069_4	31.29	33.89	32.24	32.4733		3.34	0.0987552			29.1333			DchiA	DchiAcollchi	p-value = 0.04824	*
D2069_5	30.11	32.77	31.14	31.34		2.88667	0.135216			28.4533			D2345	D2345collchi	p-value = 0.007764	**
D2069_collchit_1	28.98	30.28	29.63	29.63		3.21333	0.107818	0.161978	0.13258	26.4167			WT	DChiA	p-value = 0.2393	ns
D2069_collchit_2	29.1	31.68	30.61	30.4633		2.91	0.133046			27.5533			WT	D2345	p-value = 0.05792	ns
D2069_collchit_3	29.94	32.46	31.1	31.1667		4.24667	0.0526776			26.92			Wtcollci	DchiAcollchi	p-value = 0.04169	*
D2069_collchit_4	29.92	29.35	28.48	29.25		1.49667	0.354371			27.7533			Wtcollci	D2345collchi	p-value = 0.9374	ns
						dCT	2^-dCt	average	stdev	rnpB
DChiA_1	31.64	31.91	31.92	31.8233		4.14	0.0567199	0.158183	0.105073	27.6833			ChiA
DChiA_2	31.13	30.57	31.36	31.02		3.33333	0.0992126			27.6867			Wtcollchi	D2069collchi	p-value = 0.04422	*
DChiA_3	29.71	29.85	29.97	29.8433		2.31667	0.200731			27.5267			WT	D2069	p-value = 0.01608	*
DChiA_4	29.48	29.65	29.36	29.4967		1.54333	0.343092			27.9533
DChiA_5	30.64	30.57	30.3	30.5033		3.56	0.0847878			26.9433			2345
DChiA_6	30.12	29.44	30.09	29.8833		2.60333	0.164558			27.28			Wtcollchi	D2069collchi	p-value = 0.02827	*
DChiA_collchit_1	29.73	29.76	29.73	29.74		2.12	0.230047	0.350832	0.15226	27.62			WT	D2069	p-value = 0.01489	*
DChiA_collchit_2	28.7	28.93	29.11	28.9133		2.23333	0.212667			26.68
DChiA_collchit_3	29.21	29.27	29.26	29.2467		1.60333	0.329116			27.6433
DChiA_collchit_4	28.24	28.78	28.93	28.65		1.34667	0.393199			27.3033
DChiA_collchit_5	29.5	29.81	29.59	29.6333		0.763333	0.589134			28.87
						dCT	2^-dCt	average	stdev	rnpB
D2345_1	33.04	32.51	32.4	32.65		5.77667	0.0182411	0.0203768	0.0042348	26.8733
D2345_2	31.27	31.05	31.26	31.1933		5.61333	0.0204276			25.58
D2345_3	33.13	32.49	32.51	32.71		5.99667	0.0156611			26.7133
D2345_4	31.25	31.1	32.82	31.7233		5.61	0.0204749			26.1133
D2345_5	31.28	31.65	31.2	31.3767		5.20667	0.0270793			26.17
D2345_collchit_1	26.9	27.09	27.28	27.09		0.423333	0.7457	0.86035	0.379523	26.6667
D2345_collchit_2	26.82	27.22	26.97	27.0033		0.71	0.61132			26.2933
D2345_collchit_3	27.11	27.91	27.92	27.6467		1.04667	0.484085			26.6
D2345_collchit_4	26.21	24.94	25.13	25.4267		-0.0333333	1.02337			25.46
D2345_collchit_5	25.04	25.51	25.03	25.1933		-0.523333	1.43727			25.7167
ChiA
				average technical		dCT	2^-dCt	average	stdev	rnpB
WT_1	28.55	29.03	29.66	29.08		2.81	0.142595	0.269454	0.136593	26.27
WT_2	32.75	27.31	25.88	28.6467		1.68	0.312083			26.9667
WT_3	30.88	26.56		28.72		1.05333	0.481854			27.6667
WT_4	28.98	29.29	30.15	29.4733		2.60667	0.164178			26.8667
WT_5	31.13	30.95	24.83	28.97		2.02	0.246558			26.95
WT_collchit_1	27.69	28.19	31.03	28.97		0.313333	0.80478	0.526366	0.248018	28.6567
WT_collchit_2	27.53	28.38	31.32	29.0767		0.38	0.768438			28.6967
WT_collchit_3	29.47	28.73	31.05	29.75		1.26333	0.41658			28.4867
WT_collchit_4	29.19	30.09	31.23	30.17		2.06667	0.23871			28.1033
WT_collchit_5	28.84	29.66	30.83	29.7767		1.31	0.403321			28.4667
						dCT	2^-dCt	average	stdev	rnpB
D2069_1	33.45	34.03	33.95	33.81		5.39	0.0238478	0.0273036	0.0168706	28.42
D2069_2	33.72	33.57	33.43	33.5733		5.73667	0.0187539			27.8367
D2069_3	34.57	34.4	33.71	34.2267		6.76333	0.00920521			27.4633
D2069_4	34.3	34.29	33.89	34.16		5.02667	0.0306777			29.1333
D2069_5	32.57	33.16	32.26	32.6633		4.21	0.0540336			28.4533
D2069_collchit_1	30.72	30.69	30.27	30.56		4.14333	0.056589	0.152363	0.209387	26.4167
D2069_collchit_2	32.44	32.02	30.18	31.5467		3.99333	0.0627895			27.5533
D2069_collchit_3	32.35	32.44	32	32.2633		5.34333	0.0246318			26.92
D2069_collchit_4	28.8	28.82	28.95	28.8567		1.10333	0.46544			27.7533
2345
				average technical		dCT	2^-dCt	average	stdev	rnpB
WT_1	35.49	35.03	35.91	35.4767		7.84	0.0043644	0.00941272	0.00693395	27.6367
WT_2	32.74	32.46	32.15	32.45		5.68667	0.0194152			26.7633
WT_3	34.36	33.64	33.62	33.8733		7.60333	0.00514243			26.27
WT_4	34.67	33.69	32.76	33.7067		6.84	0.00872881			26.8667
WT_collchit_1	34.07	33.89	33.4	33.7867		5.31667	0.0250913	0.0147103	0.00739813	28.47
WT_collchit_2	34.05	34.79	35.13	34.6567		6.17	0.0138882			28.4867
WT_collchit_3	36.69	35.21	32.9	34.9333		6.36	0.0121744			28.5733
WT_collchit_4	35.97	36.02	36.08	36.0233		7.02333	0.00768716			29
WT_collchit_5	37	37.19	35.24	36.4767		7.64667	0.00499027			28.83
						dCT	2^-dCt	average	stdev	rnpB
D2069_1	27.11	29.31	28.5	28.3067		0.47	0.721965	0.705694	0.259927	27.8367
D2069_2	27.56	30.13	29.44	29.0433		1.58	0.334482			27.4633
D2069_3	27.85	30.4	29.55	29.2667		0.133333	0.911722			29.1333
D2069_4	27.14	30.19	28.71	28.68		0.226667	0.854607			28.4533
D2069_collchit_1	26.11	28.28	27.91	27.4333		1.01667	0.494257	0.766682	0.335021	26.4167
D2069_collchit_2	26.29	29.36	28.01	27.8867		0.333333	0.793701			27.5533
D2069_collchit_3	27.36		28.21	27.785		0.865	0.549046			26.92
D2069_collchit_4		28.8	26.11	27.455		-0.298333	1.22972			27.7533
